# Supplementary material for: 2-Amino-4,6-dimethyl­pyrimidin-1-ium 2,3,5-triiodo­benzoate 2,3,5-triiodo­benzoic acid monosolvate
Source: Acta Crystallogr Sect E Struct Rep Online. 2011 Nov 9;67(Pt 12):o3241–2. doi: 10.1107/S160053681104534X (PMC3238899; doi:10.1107/S160053681104534X)
Supplement: Supplementary file 1 [file e-67-o3241-sup1.cif]

##############################################################################
#                                                                            #
# This CIF contains the data in a paper accepted for publication in          #
# Acta Crystallographica Section E. It conforms to the requirements of       #
# Notes for Authors for Acta Crystallographica Section E, and has been       #
# peer reviewed under the auspices of the IUCr Commission on Journals.       #
#                                                                            #
# Full details of the Crystallographic Information File format               #
# are given in the paper "The Crystallographic Information File (CIF):       #
# a New Standard Archive File for Crystallography" by S. R. Hall, F. H.      #
# Allen and I. D. Brown [Acta Cryst. (1991), A47, 655-685].                  #
#                                                                            #
# The current version of the core CIF dictionary is obtainable from          #
# ftp://ftp.iucr.org/pub/cif_core.dic.                                       #
#                                                                            #
# Software is freely available for graphical display of the structure(s)     #
# in this CIF. For information consult the CIF software page                 #
# http://www.iucr.org/resources/cif/software.                                #
#                                                                            #
# This file may be used for bona fide research purposes within the           #
# scientific community so long as proper attribution is given to the journal # 
# article from which it was obtained.                                        #
#                                                                            #
##############################################################################
data_global
_audit_creation_method     'PLATON <TABLE ACC> option'
_journal_date_recd_electronic     2011-10-22
_journal_date_accepted     2011-10-28
_journal_name_full     'Acta Crystallographica, Section E'
_journal_year     2011
_journal_volume     67
_journal_issue     12
_journal_page_first     o3241
_journal_page_last     o3242
_journal_paper_category     QO
_journal_coeditor_code     HG5115
_publ_contact_author_name
;
P. Thomas Muthiah
;
_publ_contact_author_address
;
School of Chemistry
Bharathidasan University
Tiruchirappalli 620 024
Tamil Nadu, India
;
_publ_contact_author_email     'tommtrichy@yahoo.co.in'
_publ_contact_author_fax     '0431-2407045'
_publ_contact_author_phone     '0431-2407053'
_publ_section_title
;
2-Amino-4,6-dimethylpyrimidin-1-ium 2,3,5-triiodobenzoate 2,3,5-triiodobenzoic
acid monosolvate
;
loop_
    _publ_author_name
    _publ_author_address
    'Sevaiyan Malathy'
;
School of Chemistry
Bharathidasan University
Tiruchirappalli 620 024
Tamilnadu, India
;
    'Packianathan Thomas Muthiah'
;
School of Chemistry
Bharathidasan University
Tiruchirappalli 620 024
Tamilnadu, India
;
data_I
_chemical_name_systematic
;
2-Amino-4,6-dimethylpyrimidin-1-ium 2,3,5-triiodobenzoate 2,3,5-triiodobenzoic
acid monosolvate
;
_chemical_name_common
;
;
_chemical_formula_moiety     'C6 H10 N3 +, C7 H3 I3 O2 -, C7 H2 I3 O2'
_chemical_formula_sum     'C20 H15 I6 N3 O4'
_chemical_formula_structural     ?
_chemical_formula_iupac     'C6 H10 N3 +, C7 H2 I3 O2 -, C7 H3 I3 O2'
_chemical_formula_weight     1122.75
_chemical_melting_point     ?
_symmetry_cell_setting     monoclinic
_symmetry_space_group_name_H-M     'P 21/c'
_symmetry_space_group_name_Hall     '-P 2ybc'
loop_
    _symmetry_equiv_pos_site_id
    _symmetry_equiv_pos_as_xyz
    1 x,y,z
    2 -x,1/2+y,1/2-z
    3 -x,-y,-z
    4 x,1/2-y,1/2+z
_cell_length_a     9.4654(2)
_cell_length_b     9.6683(2)
_cell_length_c     31.1553(5)
_cell_angle_alpha     90
_cell_angle_beta     90.3660(10)
_cell_angle_gamma     90
_cell_volume     2851.10(10)
_cell_formula_units_Z     4
_cell_measurement_reflns_used     9270
_cell_measurement_theta_min     2.20
_cell_measurement_theta_max     31.50
_cell_measurement_temperature     296
_cell_special_details
;
;
_exptl_crystal_description     'prism'
_exptl_crystal_colour     'brown'
_exptl_crystal_size_max     0.080
_exptl_crystal_size_mid     0.060
_exptl_crystal_size_min     0.050
_exptl_crystal_size_rad     ?
_exptl_crystal_density_diffrn     2.616
_exptl_crystal_density_meas     ?
_exptl_crystal_density_method     'Not Measured'
_exptl_crystal_F_000     2024
_exptl_absorpt_coefficient_mu     6.567
_exptl_absorpt_correction_type     multi-scan
_exptl_absorpt_process_details     '(SADABS; Bruker, 2008)'
_exptl_absorpt_correction_T_min     0.622
_exptl_absorpt_correction_T_max     0.735
_exptl_special_details
;
;
_diffrn_ambient_temperature     296
_diffrn_radiation_type     'MoK\a'
_diffrn_radiation_wavelength     0.71073
_diffrn_radiation_source     'fine-focus sealed tube'
_diffrn_radiation_monochromator     'graphite'
_diffrn_measurement_device_type     'Bruker SMART APEXII CCD area-detector'
_diffrn_measurement_method     '\f and \w scans'
_diffrn_detector_area_resol_mean     ?
_diffrn_reflns_number     34656
_diffrn_reflns_av_R_equivalents     0.0323
_diffrn_reflns_av_sigmaI/netI     0.0367
_diffrn_reflns_theta_min     2.15
_diffrn_reflns_theta_max     31.53
_diffrn_reflns_theta_full     25.00
_diffrn_measured_fraction_theta_max     0.976
_diffrn_measured_fraction_theta_full     0.999
_diffrn_reflns_limit_h_min     -13
_diffrn_reflns_limit_h_max     13
_diffrn_reflns_limit_k_min     -12
_diffrn_reflns_limit_k_max     14
_diffrn_reflns_limit_l_min     -42
_diffrn_reflns_limit_l_max     45
_diffrn_reflns_reduction_process
;
;
_diffrn_standards_number     0
_diffrn_standards_interval_count     .
_diffrn_standards_interval_time     .
_diffrn_standards_decay_%     ?
loop_
    _diffrn_standard_refln_index_h
    _diffrn_standard_refln_index_k
    _diffrn_standard_refln_index_l
    ? ? ?
_refine_special_details
;
Refinement on <i>F</i>^2^ for ALL reflections except those flagged by the user
for potential systematic errors. Weighted <i>R</i>-factors <i>wR</i> and all
goodnesses of fit <i>S</i> are based on <i>F</i>^2^, conventional
<i>R</i>-factors <i>R</i> are based on <i>F</i>, with <i>F</i> set to zero for
negative <i>F</i>^2^. The observed criterion of <i>F</i>^2^ > \s(<i>F</i>^2^)
is used only for calculating -<i>R</i>-factor-obs <i>etc</i>. and is not
relevant to the choice of reflections for refinement. <i>R</i>-factors based
on <i>F</i>^2^ are statistically about twice as large as those based on
<i>F</i>, and <i>R</i>-factors based on ALL data will be even larger.
;
_reflns_number_total     9270
_reflns_number_gt     6369
_reflns_threshold_expression     I>2\s(I)
_refine_ls_structure_factor_coef     Fsqd
_refine_ls_matrix_type     full
_refine_ls_R_factor_all     0.0832
_refine_ls_R_factor_gt     0.0509
_refine_ls_wR_factor_gt     0.0971
_refine_ls_wR_factor_ref     0.1097
_refine_ls_goodness_of_fit_ref     1.030
_refine_ls_restrained_S_all     1.030
_refine_ls_number_reflns     9270
_refine_ls_number_parameters     301
_refine_ls_number_restraints     0
_refine_ls_number_constraints     ?
_refine_ls_hydrogen_treatment     constr
_refine_ls_weighting_scheme     calc
_refine_ls_weighting_details
        'calc w=1/[\s^2^(Fo^2^)+(0.0274P)^2^+21.1246P] where P=(Fo^2^+2Fc^2^)/3'
_atom_sites_solution_hydrogens     geom
_atom_sites_solution_primary     direct
_atom_sites_solution_secondary     difmap
_refine_ls_shift/su_max     0.001
_refine_ls_shift/su_mean     0.000
_refine_diff_density_max     3.159
_refine_diff_density_min     -2.459
_refine_ls_extinction_method     'none'
_refine_ls_abs_structure_details     ?
_refine_ls_abs_structure_Flack     .
loop_
    _atom_type_symbol
    _atom_type_description
    _atom_type_scat_dispersion_real
    _atom_type_scat_dispersion_imag
    _atom_type_scat_source
    O O 0.0106 0.0060 'International Tables Vol C Tables 4.2.6.8 and 6.1.1.4'
    N N 0.0061 0.0033 'International Tables Vol C Tables 4.2.6.8 and 6.1.1.4'
    I I -0.4742 1.8119 'International Tables Vol C Tables 4.2.6.8 and 6.1.1.4'
    H H 0.0000 0.0000 'International Tables Vol C Tables 4.2.6.8 and 6.1.1.4'
    C C 0.0033 0.0016 'International Tables Vol C Tables 4.2.6.8 and 6.1.1.4'
_computing_data_collection     'APEX2 (Bruker, 2008)'
_computing_cell_refinement     'SAINT (Bruker, 2008)'
_computing_data_reduction     'SAINT (Bruker, 2008)'
_computing_structure_solution     'SHELXS97 (Sheldrick, 2008)'
_computing_structure_refinement     'SHELXL97 (Sheldrick, 2008)'
_computing_molecular_graphics
                                 'PLATON (Spek, 2009) and POV-RAY (Cason, 2004)'
_computing_publication_material     'PLATON (Spek, 2009)'
loop_
    _atom_site_type_symbol
    _atom_site_label
    _atom_site_fract_x
    _atom_site_fract_y
    _atom_site_fract_z
    _atom_site_U_iso_or_equiv
    _atom_site_thermal_displace_type
    _atom_site_calc_flag
    _atom_site_refinement_flags
    _atom_site_occupancy
    N N1 0.2405(6) 0.4799(5) 0.08733(17) 0.0397(17) Uani . . 1.000
    N N2 0.0962(7) 0.6082(6) 0.0433(2) 0.057(2) Uani . . 1.000
    N N3 0.1215(6) 0.3771(6) 0.02881(19) 0.0470(17) Uani . . 1.000
    C C2 0.1514(7) 0.4889(7) 0.0532(2) 0.0427(19) Uani . . 1.000
    C C4 0.1811(8) 0.2583(7) 0.0393(2) 0.049(3) Uani . . 1.000
    C C5 0.2730(9) 0.2453(7) 0.0741(2) 0.055(3) Uani . . 1.000
    C C6 0.3011(7) 0.3597(7) 0.0988(2) 0.044(2) Uani . . 1.000
    C C7 0.1431(10) 0.1371(8) 0.0115(3) 0.066(3) Uani . . 1.000
    C C8 0.3923(10) 0.3610(8) 0.1379(2) 0.060(3) Uani . . 1.000
    I I1B 0.93595(6) 0.31957(5) 0.15828(2) 0.0591(2) Uani . . 1.000
    I I2B 0.76353(6) 0.61372(5) 0.10775(2) 0.0586(2) Uani . . 1.000
    I I3B 0.53107(6) 0.23899(5) -0.02715(2) 0.0579(2) Uani . . 1.000
    O O1B 0.7956(5) -0.0616(5) 0.1151(2) 0.0603(19) Uani . . 1.000
    O O2B 0.9947(5) 0.0399(5) 0.09629(18) 0.0530(17) Uani . . 1.000
    C C9B 0.8596(7) 0.0346(6) 0.10190(18) 0.0340(17) Uani . . 1.000
    C C10B 0.7882(6) 0.1663(6) 0.08586(19) 0.0337(17) Uani . . 1.000
    C C11B 0.8101(7) 0.2970(6) 0.1036(2) 0.0367(17) Uani . . 1.000
    C C12B 0.7461(7) 0.4111(6) 0.0840(2) 0.0400(19) Uani . . 1.000
    C C13B 0.6653(8) 0.3941(7) 0.0469(2) 0.044(2) Uani . . 1.000
    C C14B 0.6441(7) 0.2637(7) 0.0302(2) 0.0407(19) Uani . . 1.000
    C C15B 0.7020(7) 0.1499(6) 0.0502(2) 0.0407(19) Uani . . 1.000
    I I1A 0.50939(4) 0.95714(4) 0.157170(10)
                                           0.03860(10)
                                                     Uani . . 1.000
    I I2A 0.46466(6) 1.15333(7) 0.25657(2) 0.0728(2) Uani . . 1.000
    I I3A -0.14705(5) 1.01436(7) 0.25537(2) 0.0637(2) Uani . . 1.000
    O O1A 0.2849(5) 0.6901(5) 0.14042(16) 0.0494(16) Uani . . 1.000
    O O2A 0.1319(5) 0.8203(5) 0.10451(15) 0.0508(17) Uani . . 1.000
    C C9A 0.2086(6) 0.7931(6) 0.13696(19) 0.0357(17) Uani . . 1.000
    C C10A 0.2004(6) 0.8924(6) 0.17413(18) 0.0324(17) Uani . . 1.000
    C C11A 0.3163(6) 0.9645(6) 0.19021(18) 0.0310(17) Uani . . 1.000
    C C12A 0.2980(7) 1.0461(7) 0.2266(2) 0.0387(17) Uani . . 1.000
    C C13A 0.1688(7) 1.0587(7) 0.2459(2) 0.044(2) Uani . . 1.000
    C C14A 0.0549(7) 0.9898(7) 0.2285(2) 0.042(2) Uani . . 1.000
    C C15A 0.0688(7) 0.9075(7) 0.19306(19) 0.0397(19) Uani . . 1.000
    H H1 0.25870 0.55320 0.10200 0.0470 Uiso calc R 1.000
    H H2A 0.04120 0.61530 0.02130 0.0680 Uiso calc R 1.000
    H H2B 0.11480 0.67980 0.05870 0.0680 Uiso calc R 1.000
    H H5 0.31470 0.16060 0.08050 0.0660 Uiso calc R 1.000
    H H7A 0.04290 0.12240 0.01240 0.0990 Uiso calc R 1.000
    H H7B 0.19100 0.05610 0.02190 0.0990 Uiso calc R 1.000
    H H7C 0.17120 0.15540 -0.01750 0.0990 Uiso calc R 1.000
    H H8A 0.43350 0.45110 0.14140 0.0900 Uiso calc R 1.000
    H H8B 0.46600 0.29350 0.13500 0.0900 Uiso calc R 1.000
    H H8C 0.33630 0.33930 0.16260 0.0900 Uiso calc R 1.000
    H H2 1.02910 -0.03670 0.10070 0.0790 Uiso calc R 1.000
    H H13B 0.62560 0.47070 0.03330 0.0530 Uiso calc R 1.000
    H H15B 0.68310 0.06170 0.03970 0.0480 Uiso calc R 1.000
    H H13A 0.15830 1.11290 0.27030 0.0530 Uiso calc R 1.000
    H H15A -0.00950 0.86190 0.18170 0.0480 Uiso calc R 1.000
loop_
    _atom_site_aniso_label
    _atom_site_aniso_U_11
    _atom_site_aniso_U_22
    _atom_site_aniso_U_33
    _atom_site_aniso_U_12
    _atom_site_aniso_U_13
    _atom_site_aniso_U_23
    N1 0.044(3) 0.032(3) 0.043(3) -0.001(2) -0.003(2) -0.012(2)
    N2 0.066(4) 0.045(3) 0.060(4) 0.013(3) -0.026(3) -0.022(3)
    N3 0.052(3) 0.040(3) 0.049(3) -0.006(3) -0.001(3) -0.017(3)
    C2 0.046(4) 0.039(3) 0.043(3) -0.004(3) -0.001(3) -0.014(3)
    C4 0.061(5) 0.043(4) 0.043(4) -0.006(3) 0.010(3) -0.012(3)
    C5 0.077(5) 0.029(3) 0.060(5) 0.006(3) 0.004(4) -0.009(3)
    C6 0.049(4) 0.039(3) 0.044(4) 0.002(3) 0.002(3) -0.004(3)
    C7 0.098(7) 0.046(4) 0.055(5) -0.018(4) 0.008(4) -0.025(4)
    C8 0.082(6) 0.048(4) 0.049(4) 0.010(4) -0.011(4) -0.003(3)
    I1B 0.0803(4) 0.0520(3) 0.0447(3) 0.0091(3) -0.0230(2) -0.0098(2)
    I2B 0.0829(4) 0.0309(2) 0.0617(3) 0.0075(2) -0.0179(3) -0.0117(2)
    I3B 0.0672(3) 0.0557(3) 0.0505(3) 0.0017(2) -0.0239(2) -0.0032(2)
    O1B 0.048(3) 0.034(3) 0.099(4) 0.003(2) 0.008(3) 0.014(3)
    O2B 0.046(3) 0.041(3) 0.072(3) 0.009(2) -0.004(2) 0.013(2)
    C9B 0.044(3) 0.027(3) 0.031(3) 0.003(2) 0.000(2) -0.005(2)
    C10B 0.035(3) 0.031(3) 0.035(3) 0.002(2) 0.001(2) -0.001(2)
    C11B 0.038(3) 0.034(3) 0.038(3) 0.003(2) -0.001(2) -0.007(2)
    C12B 0.051(4) 0.029(3) 0.040(3) 0.000(3) 0.001(3) -0.005(2)
    C13B 0.057(4) 0.030(3) 0.045(4) 0.010(3) -0.010(3) 0.000(3)
    C14B 0.047(4) 0.037(3) 0.038(3) 0.005(3) -0.011(3) -0.007(3)
    C15B 0.048(4) 0.032(3) 0.042(3) 0.006(3) -0.005(3) -0.009(3)
    I1A 0.0379(2) 0.0348(2) 0.0432(2) 0.0043(2) 0.0009(2) -0.0010(2)
    I2A 0.0538(3) 0.0821(4) 0.0824(4) -0.0050(3) -0.0137(3) -0.0484(3)
    I3A 0.0448(3) 0.0929(4) 0.0535(3) 0.0138(3) 0.0113(2) 0.0087(3)
    O1A 0.059(3) 0.034(2) 0.055(3) 0.014(2) -0.017(2) -0.013(2)
    O2A 0.064(3) 0.044(3) 0.044(3) 0.017(2) -0.022(2) -0.017(2)
    C9A 0.036(3) 0.032(3) 0.039(3) 0.000(2) -0.005(2) -0.009(2)
    C10A 0.037(3) 0.025(3) 0.035(3) 0.003(2) -0.007(2) -0.002(2)
    C11A 0.035(3) 0.028(3) 0.030(3) 0.006(2) 0.000(2) -0.002(2)
    C12A 0.041(3) 0.037(3) 0.038(3) 0.006(3) -0.005(3) -0.010(3)
    C13A 0.053(4) 0.045(4) 0.035(3) 0.011(3) -0.004(3) -0.012(3)
    C14A 0.045(4) 0.049(4) 0.033(3) 0.010(3) 0.003(3) 0.005(3)
    C15A 0.043(4) 0.041(3) 0.035(3) -0.001(3) -0.003(3) -0.001(3)
_geom_special_details
;
Bond distances, angles <i>etc</i>. have been calculated using the rounded
fractional coordinates. All su's are estimated from the variances of the
(full) variance-covariance matrix. The cell e.s.d.'s are taken into account in
the estimation of distances, angles and torsion angles
;
loop_
    _geom_bond_atom_site_label_1
    _geom_bond_atom_site_label_2
    _geom_bond_site_symmetry_1
    _geom_bond_site_symmetry_2
    _geom_bond_distance
    _geom_bond_publ_flag
    I1B C11B . . 2.084(6) no
    I2B C12B . . 2.100(6) no
    I3B C14B . . 2.090(6) no
    I1A C11A . . 2.105(6) no
    I2A C12A . . 2.102(7) no
    I3A C14A . . 2.105(7) no
    O1B C9B . . 1.185(8) no
    O2B C9B . . 1.293(8) no
    O2B H2 . . 0.8200 no
    O1A C9A . . 1.235(7) no
    O2A C9A . . 1.268(7) no
    N1 C2 . . 1.356(8) no
    N1 C6 . . 1.343(8) no
    N2 C2 . . 1.303(9) no
    N3 C2 . . 1.350(9) no
    N3 C4 . . 1.320(9) no
    N1 H1 . . 0.8600 no
    N2 H2A . . 0.8600 no
    N2 H2B . . 0.8600 no
    C4 C5 . . 1.391(10) no
    C4 C7 . . 1.500(11) no
    C5 C6 . . 1.373(9) no
    C6 C8 . . 1.489(10) no
    C5 H5 . . 0.9300 no
    C7 H7A . . 0.9600 no
    C7 H7B . . 0.9600 no
    C7 H7C . . 0.9600 no
    C8 H8C . . 0.9600 no
    C8 H8A . . 0.9600 no
    C8 H8B . . 0.9600 no
    C9B C10B . . 1.524(8) no
    C10B C11B . . 1.394(8) no
    C10B C15B . . 1.383(9) no
    C11B C12B . . 1.397(9) no
    C12B C13B . . 1.392(9) no
    C13B C14B . . 1.378(9) no
    C14B C15B . . 1.377(9) no
    C13B H13B . . 0.9300 no
    C15B H15B . . 0.9300 no
    C9A C10A . . 1.507(8) no
    C10A C11A . . 1.391(8) no
    C10A C15A . . 1.389(9) no
    C11A C12A . . 1.393(9) no
    C12A C13A . . 1.372(9) no
    C13A C14A . . 1.376(9) no
    C14A C15A . . 1.368(9) no
    C13A H13A . . 0.9300 no
    C15A H15A . . 0.9300 no
loop_
    _geom_contact_atom_site_label_1
    _geom_contact_atom_site_label_2
    _geom_contact_distance
    _geom_contact_site_symmetry_1
    _geom_contact_site_symmetry_2
    _geom_contact_publ_flag
    I1A O1A 3.382(5) . . no
    I1A O1B 3.023(5) . 1_565 no
    I1A C9B 3.819(6) . 1_565 no
    I1A I2A 3.6584(8) . . no
    I1A I2A 3.9877(8) . 2_645 no
    I1B I2B 3.6327(7) . . no
    I1B I3A 3.8352(8) . 2_645 no
    I1B O2B 3.371(5) . . no
    I2A I1A 3.6584(8) . . no
    I2A I3A 3.9136(8) . 1_655 no
    I2A I1A 3.9878(7) . 2_655 no
    I2B I3B 4.0025(8) . 3_665 no
    I2B I1B 3.6327(7) . . no
    I2B O1B 3.162(5) . 1_565 no
    I3A I2A 3.9136(8) . 1_455 no
    I3A I1B 3.8351(8) . 2_655 no
    I3B I2B 4.0026(8) . 3_665 no
    I1A H8B 3.3500 . 1_565 no
    I3B H13B 3.1800 . 3_665 no
    O1A C8 3.341(9) . . no
    O1A I1A 3.382(5) . . no
    O1A N1 2.652(7) . . no
    O1B I1A 3.023(5) . 1_545 no
    O1B I2B 3.162(5) . 1_545 no
    O2A O2B 2.501(7) . 1_465 no
    O2A C9B 3.308(8) . 1_465 no
    O2A N2 2.819(8) . . no
    O2B C4 3.281(9) . 1_655 no
    O2B C15A 3.346(8) . 1_645 no
    O2B O2A 2.501(7) . 1_645 no
    O2B C10A 3.413(8) . 1_645 no
    O2B I1B 3.371(5) . . no
    O2B C7 3.144(11) . 1_655 no
    O2B C5 3.374(9) . 1_655 no
    O2B C9A 3.371(8) . 1_645 no
    O1A H1 1.8000 . . no
    O1A H8A 2.7100 . . no
    O1B H15A 2.8600 . 1_645 no
    O1B H15B 2.8400 . . no
    O2A H2B 1.9800 . . no
    O2A H2 1.6900 . 1_465 no
    O2A H15A 2.7900 . . no
    O2A H1 2.8500 . . no
    O2B H7A 2.7700 . 1_655 no
    N1 C9A 3.414(8) . . no
    N1 O1A 2.652(7) . . no
    N2 N3 3.042(9) . 3_565 no
    N2 O2A 2.819(8) . . no
    N3 N2 3.042(9) . 3_565 no
    N3 H2A 2.1900 . 3_565 no
    C4 O2B 3.281(9) . 1_455 no
    C5 O2B 3.374(9) . 1_455 no
    C7 O2B 3.144(11) . 1_455 no
    C8 O1A 3.341(9) . . no
    C9A N1 3.414(8) . . no
    C9A O2B 3.371(8) . 1_465 no
    C9B I1A 3.819(6) . 1_545 no
    C9B O2A 3.308(8) . 1_645 no
    C10A O2B 3.413(8) . 1_465 no
    C15A O2B 3.346(8) . 1_465 no
    C4 H2A 3.0700 . 3_565 no
    C7 H15B 3.0000 . 3_655 no
    C9A H2 2.6200 . 1_465 no
    C9A H2B 2.8100 . . no
    C9A H1 2.6100 . . no
    C10A H2 2.8800 . 1_465 no
    C15A H2 2.9500 . 1_465 no
    H1 O1A 1.8000 . . no
    H1 O2A 2.8500 . . no
    H1 H8A 2.2800 . . no
    H1 C9A 2.6100 . . no
    H1 H2B 2.2700 . . no
    H2 O2A 1.6900 . 1_645 no
    H2 C15A 2.9500 . 1_645 no
    H2 C9A 2.6200 . 1_645 no
    H2 C10A 2.8800 . 1_645 no
    H2A N3 2.1900 . 3_565 no
    H2A C4 3.0700 . 3_565 no
    H2B O2A 1.9800 . . no
    H2B C9A 2.8100 . . no
    H2B H1 2.2700 . . no
    H5 H8B 2.5600 . . no
    H5 H7B 2.3900 . . no
    H7A O2B 2.7700 . 1_455 no
    H7B H5 2.3900 . . no
    H7B H15B 2.5400 . 3_655 no
    H8A H1 2.2800 . . no
    H8A O1A 2.7100 . . no
    H8B I1A 3.3500 . 1_545 no
    H8B H5 2.5600 . . no
    H13B I3B 3.1800 . 3_665 no
    H15A O1B 2.8600 . 1_465 no
    H15A O2A 2.7900 . . no
    H15B O1B 2.8400 . . no
    H15B C7 3.0000 . 3_655 no
    H15B H7B 2.5400 . 3_655 no
loop_
    _geom_angle_atom_site_label_1
    _geom_angle_atom_site_label_2
    _geom_angle_atom_site_label_3
    _geom_angle_site_symmetry_1
    _geom_angle_site_symmetry_2
    _geom_angle_site_symmetry_3
    _geom_angle
    _geom_angle_publ_flag
    C9B O2B H2 . . . 109.00 no
    C2 N1 C6 . . . 121.8(5) no
    C2 N3 C4 . . . 118.0(6) no
    C6 N1 H1 . . . 119.00 no
    C2 N1 H1 . . . 119.00 no
    C2 N2 H2A . . . 120.00 no
    H2A N2 H2B . . . 120.00 no
    C2 N2 H2B . . . 120.00 no
    N2 C2 N3 . . . 119.6(6) no
    N1 C2 N3 . . . 121.1(6) no
    N1 C2 N2 . . . 119.3(6) no
    C5 C4 C7 . . . 121.7(6) no
    N3 C4 C5 . . . 122.4(6) no
    N3 C4 C7 . . . 115.9(6) no
    C4 C5 C6 . . . 118.8(6) no
    C5 C6 C8 . . . 125.1(6) no
    N1 C6 C5 . . . 117.9(6) no
    N1 C6 C8 . . . 117.1(6) no
    C6 C5 H5 . . . 121.00 no
    C4 C5 H5 . . . 121.00 no
    C4 C7 H7B . . . 109.00 no
    C4 C7 H7C . . . 109.00 no
    H7A C7 H7B . . . 110.00 no
    H7A C7 H7C . . . 110.00 no
    H7B C7 H7C . . . 110.00 no
    C4 C7 H7A . . . 109.00 no
    C6 C8 H8A . . . 109.00 no
    C6 C8 H8C . . . 109.00 no
    H8A C8 H8B . . . 109.00 no
    H8A C8 H8C . . . 109.00 no
    H8B C8 H8C . . . 109.00 no
    C6 C8 H8B . . . 110.00 no
    O1B C9B O2B . . . 125.9(6) no
    O1B C9B C10B . . . 122.9(6) no
    O2B C9B C10B . . . 111.1(5) no
    C9B C10B C15B . . . 115.2(5) no
    C11B C10B C15B . . . 120.5(5) no
    C9B C10B C11B . . . 124.2(5) no
    I1B C11B C10B . . . 120.1(4) no
    C10B C11B C12B . . . 118.7(6) no
    I1B C11B C12B . . . 121.2(4) no
    I2B C12B C11B . . . 123.3(5) no
    C11B C12B C13B . . . 120.3(6) no
    I2B C12B C13B . . . 116.4(5) no
    C12B C13B C14B . . . 120.0(6) no
    I3B C14B C13B . . . 120.0(5) no
    C13B C14B C15B . . . 120.3(6) no
    I3B C14B C15B . . . 119.7(5) no
    C10B C15B C14B . . . 120.2(6) no
    C12B C13B H13B . . . 120.00 no
    C14B C13B H13B . . . 120.00 no
    C10B C15B H15B . . . 120.00 no
    C14B C15B H15B . . . 120.00 no
    O1A C9A O2A . . . 124.6(6) no
    O1A C9A C10A . . . 118.7(5) no
    O2A C9A C10A . . . 116.7(5) no
    C9A C10A C11A . . . 123.5(5) no
    C9A C10A C15A . . . 116.4(5) no
    C11A C10A C15A . . . 120.1(5) no
    I1A C11A C10A . . . 119.5(4) no
    I1A C11A C12A . . . 122.0(4) no
    C10A C11A C12A . . . 118.4(5) no
    I2A C12A C11A . . . 123.0(5) no
    I2A C12A C13A . . . 115.5(5) no
    C11A C12A C13A . . . 121.5(6) no
    C12A C13A C14A . . . 118.9(6) no
    I3A C14A C13A . . . 120.0(5) no
    I3A C14A C15A . . . 118.6(5) no
    C13A C14A C15A . . . 121.4(6) no
    C10A C15A C14A . . . 119.7(6) no
    C12A C13A H13A . . . 121.00 no
    C14A C13A H13A . . . 121.00 no
    C10A C15A H15A . . . 120.00 no
    C14A C15A H15A . . . 120.00 no
loop_
    _geom_torsion_atom_site_label_1
    _geom_torsion_atom_site_label_2
    _geom_torsion_atom_site_label_3
    _geom_torsion_atom_site_label_4
    _geom_torsion_site_symmetry_1
    _geom_torsion_site_symmetry_2
    _geom_torsion_site_symmetry_3
    _geom_torsion_site_symmetry_4
    _geom_torsion
    _geom_torsion_publ_flag
    C6 N1 C2 N2 . . . . -179.6(6) no
    C6 N1 C2 N3 . . . . -1.0(10) no
    C2 N1 C6 C5 . . . . 1.7(10) no
    C2 N1 C6 C8 . . . . -177.5(6) no
    C4 N3 C2 N1 . . . . 0.3(10) no
    C2 N3 C4 C7 . . . . 179.3(6) no
    C4 N3 C2 N2 . . . . 178.9(6) no
    C2 N3 C4 C5 . . . . -0.3(10) no
    N3 C4 C5 C6 . . . . 1.0(11) no
    C7 C4 C5 C6 . . . . -178.7(7) no
    C4 C5 C6 C8 . . . . 177.5(7) no
    C4 C5 C6 N1 . . . . -1.6(10) no
    O1B C9B C10B C11B . . . . 119.6(7) no
    O1B C9B C10B C15B . . . . -63.2(8) no
    O2B C9B C10B C11B . . . . -64.7(8) no
    O2B C9B C10B C15B . . . . 112.4(6) no
    C9B C10B C11B I1B . . . . -4.6(8) no
    C9B C10B C11B C12B . . . . 175.4(6) no
    C15B C10B C11B I1B . . . . 178.4(5) no
    C15B C10B C11B C12B . . . . -1.6(9) no
    C9B C10B C15B C14B . . . . -173.1(6) no
    C11B C10B C15B C14B . . . . 4.2(9) no
    I1B C11B C12B I2B . . . . -1.9(8) no
    I1B C11B C12B C13B . . . . 178.4(5) no
    C10B C11B C12B I2B . . . . 178.1(5) no
    C10B C11B C12B C13B . . . . -1.6(10) no
    I2B C12B C13B C14B . . . . -177.5(5) no
    C11B C12B C13B C14B . . . . 2.3(10) no
    C12B C13B C14B I3B . . . . -177.0(5) no
    C12B C13B C14B C15B . . . . 0.3(10) no
    I3B C14B C15B C10B . . . . 173.8(5) no
    C13B C14B C15B C10B . . . . -3.5(10) no
    O1A C9A C10A C11A . . . . 61.3(8) no
    O1A C9A C10A C15A . . . . -117.3(6) no
    O2A C9A C10A C11A . . . . -120.8(6) no
    O2A C9A C10A C15A . . . . 60.6(7) no
    C9A C10A C11A I1A . . . . 8.1(8) no
    C9A C10A C11A C12A . . . . -175.6(6) no
    C15A C10A C11A I1A . . . . -173.4(5) no
    C15A C10A C11A C12A . . . . 2.9(9) no
    C9A C10A C15A C14A . . . . 176.3(6) no
    C11A C10A C15A C14A . . . . -2.3(9) no
    I1A C11A C12A I2A . . . . -6.9(7) no
    I1A C11A C12A C13A . . . . 174.8(5) no
    C10A C11A C12A I2A . . . . 176.9(4) no
    C10A C11A C12A C13A . . . . -1.5(9) no
    I2A C12A C13A C14A . . . . -179.1(5) no
    C11A C12A C13A C14A . . . . -0.6(10) no
    C12A C13A C14A I3A . . . . -177.0(5) no
    C12A C13A C14A C15A . . . . 1.3(10) no
    I3A C14A C15A C10A . . . . 178.4(5) no
    C13A C14A C15A C10A . . . . 0.2(10) no
loop_
    _geom_hbond_atom_site_label_D
    _geom_hbond_atom_site_label_H
    _geom_hbond_atom_site_label_A
    _geom_hbond_site_symmetry_A
    _geom_hbond_distance_DH
    _geom_hbond_distance_HA
    _geom_hbond_distance_DA
    _geom_hbond_angle_DHA
    _geom_hbond_publ_flag
    N1 H1 O1A . 0.8600 1.8000 2.652(7) 170.00 yes
    N2 H2B O2A . 0.8600 1.9800 2.819(8) 166.00 yes
    N2 H2A N3 3_565 0.8600 2.1900 3.042(9) 172.00 yes
    O2B H2 O2A 1_645 0.8200 1.6900 2.501(7) 167.00 yes
_iucr_refine_instructions_details
;
TITL PTMKT400 in P2(1)/c
CELL  0.71073   9.4654   9.6683  31.1553   90.000   90.366   90.000
ZERR     4.00   0.0002   0.0002   0.0005    0.000    0.001    0.000
LATT   1
SYMM  - X, 1/2 + Y, 1/2 - Z
SFAC  C    H    N    O    I
UNIT  80   60  12   16   24
MERG   2
FMAP   2
PLAN  5
ACTA 50
BOND $H
SIZE 0.05 0.06 0.08
OMIT -2 1 2
TEMP 23
L.S.   4
WGHT    0.027400   21.124605
FVAR       0.16787
I1A   5    0.509393    0.957140    0.157173    11.00000    0.03789    0.03481 =
         0.04324   -0.00101    0.00088    0.00430
I1B   5    0.935952    0.319575    0.158278    11.00000    0.08027    0.05196 =
         0.04466   -0.00977   -0.02299    0.00907
I3B   5    0.531070    0.238988   -0.027146    11.00000    0.06717    0.05572 =
         0.05048   -0.00321   -0.02386    0.00173
I2B   5    0.763531    0.613722    0.107751    11.00000    0.08292    0.03089 =
         0.06171   -0.01166   -0.01792    0.00752
I3A   5   -0.147046    1.014358    0.255371    11.00000    0.04479    0.09293 =
         0.05351    0.00872    0.01132    0.01377
I2A   5    0.464664    1.153330    0.256569    11.00000    0.05382    0.08210 =
         0.08237   -0.04836   -0.01374   -0.00497
C11A  1    0.316330    0.964525    0.190213    11.00000    0.03533    0.02846 =
         0.03046   -0.00224   -0.00017    0.00590
C11B  1    0.810062    0.296960    0.103610    11.00000    0.03802    0.03443 =
         0.03778   -0.00651   -0.00084    0.00324
O2A   4    0.131940    0.820318    0.104512    11.00000    0.06369    0.04386 =
         0.04439   -0.01697   -0.02193    0.01656
C10A  1    0.200441    0.892426    0.174126    11.00000    0.03671    0.02534 =
         0.03487   -0.00194   -0.00747    0.00304
O2B   4    0.994679    0.039912    0.096291    11.00000    0.04625    0.04056 =
         0.07211    0.01324   -0.00395    0.00935
AFIX 147
H2    2    1.029071   -0.036671    0.100690    11.00000   -1.50000
AFIX   0
C13A  1    0.168809    1.058707    0.245879    11.00000    0.05304    0.04464 =
         0.03535   -0.01246   -0.00407    0.01140
AFIX  43
H13A  2    0.158327    1.112937    0.270307    11.00000   -1.20000
AFIX   0
N3    3    0.121498    0.377149    0.028810    11.00000    0.05238    0.04037 =
         0.04887   -0.01731   -0.00060   -0.00625
O1A   4    0.284902    0.690099    0.140421    11.00000    0.05924    0.03370 =
         0.05531   -0.01257   -0.01723    0.01381
C15B  1    0.702043    0.149905    0.050193    11.00000    0.04751    0.03156 =
         0.04162   -0.00929   -0.00524    0.00605
AFIX  43
H15B  2    0.683146    0.061718    0.039709    11.00000   -1.20000
AFIX   0
C9B   1    0.859605    0.034576    0.101900    11.00000    0.04375    0.02739 =
         0.03109   -0.00537   -0.00047    0.00303
C10B  1    0.788218    0.166335    0.085856    11.00000    0.03471    0.03128 =
         0.03538   -0.00056    0.00088    0.00224
N2    3    0.096201    0.608192    0.043268    11.00000    0.06566    0.04464 =
         0.05970   -0.02208   -0.02557    0.01344
AFIX  93
H2A   2    0.041155    0.615345    0.021312    11.00000   -1.20000
H2B   2    0.114815    0.679802    0.058671    11.00000   -1.20000
AFIX   0
N1    3    0.240510    0.479942    0.087325    11.00000    0.04353    0.03242 =
         0.04251   -0.01219   -0.00275   -0.00141
AFIX  43
H1    2    0.258749    0.553181    0.102013    11.00000   -1.20000
AFIX   0
C2    1    0.151371    0.488920    0.053190    11.00000    0.04608    0.03947 =
         0.04283   -0.01398   -0.00139   -0.00421
C9A   1    0.208569    0.793075    0.136955    11.00000    0.03579    0.03181 =
         0.03854   -0.00908   -0.00524    0.00019
C12A  1    0.298038    1.046139    0.226628    11.00000    0.04078    0.03723 =
         0.03805   -0.00957   -0.00516    0.00604
O1B   4    0.795645   -0.061639    0.115070    11.00000    0.04828    0.03381 =
         0.09927    0.01396    0.00828    0.00323
C6    1    0.301138    0.359685    0.098829    11.00000    0.04864    0.03919 =
         0.04404   -0.00365    0.00241    0.00170
C15A  1    0.068755    0.907538    0.193063    11.00000    0.04299    0.04119 =
         0.03503   -0.00089   -0.00304   -0.00137
AFIX  43
H15A  2   -0.009487    0.861929    0.181701    11.00000   -1.20000
AFIX   0
C12B  1    0.746142    0.411104    0.084018    11.00000    0.05127    0.02867 =
         0.03995   -0.00473    0.00102   -0.00037
C4    1    0.181081    0.258283    0.039317    11.00000    0.06132    0.04307 =
         0.04252   -0.01192    0.00998   -0.00608
C13B  1    0.665289    0.394057    0.046857    11.00000    0.05713    0.03036 =
         0.04511    0.00040   -0.01019    0.01020
AFIX  43
H13B  2    0.625622    0.470656    0.033334    11.00000   -1.20000
AFIX   0
C5    1    0.272996    0.245305    0.074101    11.00000    0.07709    0.02948 =
         0.05971   -0.00862    0.00448    0.00601
AFIX  43
H5    2    0.314666    0.160602    0.080495    11.00000   -1.20000
AFIX   0
C14A  1    0.054872    0.989785    0.228473    11.00000    0.04460    0.04852 =
         0.03271    0.00517    0.00276    0.00977
C7    1    0.143133    0.137132    0.011534    11.00000    0.09778    0.04572 =
         0.05529   -0.02454    0.00790   -0.01791
AFIX 137
H7A   2    0.042898    0.122360    0.012397    11.00000   -1.50000
H7B   2    0.190981    0.056060    0.021883    11.00000   -1.50000
H7C   2    0.171214    0.155375   -0.017474    11.00000   -1.50000
AFIX   0
C8    1    0.392320    0.361030    0.137943    11.00000    0.08181    0.04843 =
         0.04908   -0.00338   -0.01071    0.00956
AFIX 137
H8A   2    0.433466    0.451117    0.141436    11.00000   -1.50000
H8B   2    0.465991    0.293517    0.134993    11.00000   -1.50000
H8C   2    0.336296    0.339324    0.162622    11.00000   -1.50000
AFIX   0
C14B  1    0.644145    0.263749    0.030164    11.00000    0.04704    0.03718 =
         0.03814   -0.00710   -0.01080    0.00482
HKLF    4
REM  PTMKT400 in P2(1)/c
REM R1 =  0.0509 for   6369 Fo > 4sig(Fo)  and  0.0832 for all   9270 data
REM    301 parameters refined using      0 restraints
END
WGHT      0.0274     21.1258
REM Highest difference peak  3.159,  deepest hole -2.459,  1-sigma level  0.164
Q1    1   0.8542  0.3018  0.1678  11.00000  0.05    3.16
Q2    1   0.6800  0.5994  0.1177  11.00000  0.05    2.45
Q3    1  -0.0834  1.0592  0.2649  11.00000  0.05    1.70
Q4    1   0.5065  1.1897  0.2354  11.00000  0.05    1.58
Q5    1   0.3863  1.1760  0.2559  11.00000  0.05    1.41
;
