# Supplementary material for: 2-Amino-4,6-dimethyl­pyrimidin-1-ium 2,3,5-triiodo­benzoate 2,3,5-triiodo­benzoic acid monosolvate
Source: Acta Crystallogr Sect E Struct Rep Online. 2011 Nov 9;67(Pt 12):o3241–2. doi: 10.1107/S160053681104534X (PMC3238899; doi:10.1107/S160053681104534X)
Supplement: Supplementary file 2 [file e-67-o3241-Isup2.hkl]

#
# h,k,l, Fc-squared, Fo-squared, sigma(Fo-squared) and status flag
#
data_I
_shelx_title ' PTMKT400 in P2(1)/c'
_shelx_refln_list_code          4
_shelx_F_calc_maximum      605.67
_exptl_crystal_F_000      2024.00
_reflns_d_resolution_high  0.6795
 
loop_
 _symmetry_equiv_pos_as_xyz
 'x, y, z'
 '-x, y+1/2, -z+1/2'
 '-x, -y, -z'
 'x, -y-1/2, z-1/2'
 
_cell_length_a     9.4654
_cell_length_b     9.6683
_cell_length_c    31.1553
_cell_angle_alpha  90.000
_cell_angle_beta   90.366
_cell_angle_gamma  90.000
 
_shelx_F_squared_multiplier     1.000
 
loop_
 _refln_index_h
 _refln_index_k
 _refln_index_l
 _refln_F_squared_calc
 _refln_F_squared_meas
 _refln_F_squared_sigma
 _refln_observed_status
   1   0   0    13579.61    14085.52    260.18 o
   2   0   0    41237.18    40725.38    733.70 o
   3   0   0   337431.09   335296.63   9774.56 o
   4   0   0    94915.50    90627.76   1618.22 o
   5   0   0    59656.48    60475.70   1102.98 o
   6   0   0    18020.12    17256.77    440.11 o
   7   0   0     7586.32     7723.66    250.11 o
   8   0   0     3627.63     3794.76    173.23 o
   9   0   0     2707.36     2904.05    161.75 o
  10   0   0     1642.26     2203.26    157.80 o
  11   0   0     1522.63     2669.06    250.87 o
  12   0   0        4.22       90.84    131.29 o
  13   0   0      560.14      410.90    174.58 o
   1   1   0      570.44      867.98     16.65 o
   2   1   0    15291.87    16439.93    216.68 o
   3   1   0    44807.74    47673.69    605.53 o
   4   1   0    24832.00    23731.55    405.63 o
   5   1   0      151.36      432.60     46.26 o
   6   1   0      798.69     1556.93     64.28 o
   7   1   0     1481.01     1611.68    112.11 o
   8   1   0       55.97      217.39     54.11 o
   9   1   0      807.08      870.38     84.81 o
  10   1   0      135.88      160.74     91.58 o
  11   1   0       45.34      127.01     91.86 o
  12   1   0        0.05      -20.66     91.33 o
  13   1   0      157.99      309.88    115.78 o
   0   2   0     3025.70     2974.50     43.52 o
   1   2   0    19619.29    21692.91    225.50 o
   2   2   0    23951.63    24402.29    288.12 o
   3   2   0    14817.61    13964.24    164.44 o
   4   2   0     3976.32     3591.31     78.28 o
   5   2   0        3.44       74.78     25.51 o
   6   2   0    19831.96    19378.58    344.23 o
   7   2   0     3000.79     2728.69    115.95 o
   8   2   0    12793.58    12341.45    299.05 o
   9   2   0     3427.99     3819.92    153.48 o
  10   2   0       70.00       93.19     82.89 o
  11   2   0     4369.65     4213.35    317.58 o
  12   2   0     1480.63     2192.03    173.24 o
  13   2   0        9.52      268.45    108.36 o
   1   3   0    34677.66    38909.76    343.94 o
   2   3   0     4163.21     4238.53     58.75 o
   3   3   0        1.98       61.32     21.03 o
   4   3   0    21140.48    21836.23    254.00 o
   5   3   0    39455.22    37152.44    526.46 o
   6   3   0     2095.63     2388.00     66.96 o
   7   3   0     3564.05     4300.76    208.64 o
   8   3   0    10411.94    10514.53    268.27 o
   9   3   0     2725.45     4248.24    201.66 o
  10   3   0     1770.16     1887.14    146.94 o
  11   3   0      848.62     1420.24    137.63 o
  12   3   0      377.51      900.92    193.03 o
  13   3   0      280.89      259.74    158.61 o
   0   4   0     1740.69     1876.71     42.31 o
   1   4   0     5481.35     6109.56     71.05 o
   2   4   0    28377.76    29575.73    423.51 o
   3   4   0    23031.70    23560.55    253.66 o
   4   4   0     4666.42     4725.48    120.18 o
   5   4   0     5427.18     4989.25     93.46 o
   6   4   0    26440.42    27269.37    404.49 o
   7   4   0     2256.65     2676.49     88.78 o
   8   4   0      838.81     1084.54     89.31 o
   9   4   0     3040.15     3484.32    179.98 o
  10   4   0       36.06      -46.48    113.19 o
  11   4   0      273.73      484.35    162.51 o
  12   4   0      177.79      279.61    158.97 o
  13   4   0        4.90     -122.77    122.77 o
   1   5   0     3916.06     3812.36     90.80 o
   2   5   0     6338.60     6418.59     84.82 o
   3   5   0     3225.37     3715.29     68.97 o
   4   5   0    18589.60    18683.86    240.96 o
   5   5   0     1214.35     1231.04     47.90 o
   6   5   0    11331.06    10674.78    194.46 o
   7   5   0      652.07      398.58     64.59 o
   8   5   0     1761.38     2106.10    119.37 o
   9   5   0     3009.31     3008.99    260.45 o
  10   5   0      140.43      229.58    132.00 o
  11   5   0        2.79     -117.45    117.45 o
  12   5   0       18.74     -129.87    129.87 o
   0   6   0     6254.30     5948.63    160.79 o
   1   6   0    18444.60    17812.41    170.22 o
   2   6   0     3361.96     3496.53     72.83 o
   3   6   0        3.79       63.12     57.28 o
   4   6   0     8203.55     8073.62    192.28 o
   5   6   0      236.59      202.43     39.99 o
   6   6   0      166.24       81.31     52.34 o
   7   6   0     1240.83     1297.78    141.05 o
   8   6   0      825.01     1075.06    277.30 o
   9   6   0      489.60      611.23    118.51 o
  10   6   0      745.76     1181.60    195.16 o
  11   6   0       99.07       83.03    137.32 o
  12   6   0       58.39      167.13    151.51 o
   1   7   0    16421.54    17020.72    174.46 o
   2   7   0    22485.93    23191.83    247.95 o
   3   7   0     3934.59     4019.28     79.42 o
   4   7   0     8585.79     8146.82    171.47 o
   5   7   0       48.13      139.27     46.87 o
   6   7   0     6003.72     6072.56    180.76 o
   7   7   0     5730.30     4777.67    258.85 o
   8   7   0     2936.83     2842.33    152.64 o
   9   7   0      377.47      375.08     84.02 o
  10   7   0     1602.56     1698.35    134.15 o
  11   7   0      789.04     1075.54    162.69 o
  12   7   0        2.50      195.87    153.29 o
   0   8   0     3221.92     2557.56    113.64 o
   1   8   0     1912.55     1880.74     61.54 o
   2   8   0     8371.05     8050.52    145.96 o
   3   8   0     2625.97     2292.23     72.19 o
   4   8   0      142.92      372.43     43.77 o
   5   8   0     1675.59     1693.12    120.97 o
   6   8   0       45.95      -48.72     57.31 o
   7   8   0     1104.00      836.03     99.31 o
   8   8   0      223.53      240.40     79.84 o
   9   8   0      764.63      855.78    147.89 o
  10   8   0      963.90     1107.24    108.27 o
  11   8   0       29.88       55.49    104.91 o
   1   9   0     1648.55     1335.88     73.14 o
   2   9   0      516.87      600.85     59.11 o
   3   9   0        5.04      128.05     48.38 o
   4   9   0      238.83      280.42     65.99 o
   5   9   0     1886.01     1861.10    165.35 o
   6   9   0      226.56      189.25     85.03 o
   7   9   0        8.50        7.57     59.05 o
   8   9   0      386.28      500.74     97.33 o
   9   9   0       53.95       14.44     65.94 o
  10   9   0      318.49       92.48    113.38 o
   0  10   0     1373.59     1378.89    193.38 o
   1  10   0    12756.74    12785.44    384.71 o
   2  10   0    12172.07    12043.06    228.25 o
   3  10   0     2717.43     2567.29    129.98 o
   4  10   0     2050.03     1996.72    254.59 o
   5  10   0     2498.02     2588.87    199.06 o
   6  10   0     4116.07     3632.44    236.32 o
   7  10   0      119.65      161.80    111.42 o
   8  10   0      247.76      140.16    113.19 o
   9  10   0      180.92       13.13    111.77 o
   1  11   0      711.50      646.87    126.86 o
   2  11   0       82.96      111.39    109.12 o
   3  11   0     1027.98      994.25     97.53 o
   4  11   0      140.99      215.30     91.68 o
   5  11   0     1932.59     2208.15    161.63 o
   6  11   0       49.18       32.29    113.55 o
   7  11   0      166.59      205.80    122.42 o
   8  11   0      164.96      151.51    119.93 o
   0  12   0     1155.84     1096.79    211.84 o
   1  12   0      532.58      459.29    134.73 o
   2  12   0       86.86      298.01    133.95 o
   3  12   0      805.85      988.21    200.13 o
   4  12   0      887.15      801.92    189.13 o
   5  12   0      121.60       55.10     90.93 o
   6  12   0      314.99      254.77    120.64 o
   7  12   0      378.32      295.22    133.77 o
   1  13   0      134.88      352.67    132.59 o
   2  13   0      131.05      167.56    127.71 o
   3  13   0      473.90      736.99    207.58 o
   4  13   0       13.38      -46.84    149.74 o
   5  13   0       11.17      248.74    160.38 o
   1  14   0       53.27       79.13    182.38 o
 -13   1   1      147.24      217.68    113.24 o
 -12   1   1      883.84      971.96    134.81 o
 -11   1   1       54.34      -82.32     82.32 o
 -10   1   1     1280.56     1693.68    145.11 o
  -9   1   1     5902.48     5945.61    193.11 o
  -8   1   1     3263.37     3555.00    233.91 o
  -7   1   1      176.62      250.21     57.62 o
  -6   1   1    42482.82    42163.96    689.05 o
  -5   1   1    27530.67    26704.62    334.27 o
  -4   1   1    16383.03    17623.49    233.62 o
  -3   1   1    13447.38    14493.92    197.95 o
  -2   1   1     5773.59     5842.00     79.49 o
  -1   1   1    13328.89    13554.70    160.63 o
   0   1   1     3946.96     4109.28     38.60 o
   1   1   1    15986.34    17700.71    215.22 o
   2   1   1   107127.20   112569.55   1705.29 o
   3   1   1     2427.03     2417.05     46.39 o
   4   1   1     3565.15     3548.78     68.89 o
   5   1   1    69802.80    67479.30    860.77 o
   6   1   1     2162.47     2085.40     69.25 o
   7   1   1      333.41      472.77     52.34 o
   8   1   1     7744.09     7657.91    185.01 o
   9   1   1      447.28      554.78     63.99 o
  10   1   1     1995.05     1797.54    146.23 o
  11   1   1      110.25      159.55     92.09 o
  12   1   1      393.21      130.20    101.49 o
  13   1   1       58.58      -20.33     98.61 o
 -13   2   1      246.06      482.82    125.97 o
 -12   2   1      599.03      861.03    128.09 o
 -11   2   1      605.06     1092.97    133.94 o
 -10   2   1      262.87       81.15    137.32 o
  -9   2   1     5286.17     5986.09    194.27 o
  -8   2   1       50.93       68.66     54.95 o
  -7   2   1     1482.31     1320.14     84.52 o
  -6   2   1      414.61      498.42     53.54 o
  -5   2   1     3490.78     3328.32    105.42 o
  -4   2   1      523.13      432.05     70.17 o
  -3   2   1    61214.14    59254.74    639.31 o
  -2   2   1    19305.59    19043.42    228.11 o
  -1   2   1     1043.46     1131.60     24.43 o
   0   2   1     2811.32     3340.62     33.95 o
   1   2   1    78989.83    87603.80    877.43 o
   2   2   1     5953.79     5261.20     94.66 o
   3   2   1     1648.06     2016.58     37.93 o
   4   2   1    26789.93    28229.17    411.29 o
   5   2   1        3.44        9.83     23.12 o
   6   2   1       61.35      319.11     43.30 o
   7   2   1    13292.75    12563.18    292.28 o
   8   2   1     1230.19     1910.69    106.50 o
   9   2   1     2153.91     3023.78    138.67 o
  10   2   1     3832.68     3376.32    302.85 o
  11   2   1      325.01      718.94    118.38 o
  12   2   1      343.24      295.07    101.99 o
  13   2   1      617.20      656.94    133.60 o
 -13   3   1       68.17       20.94    132.71 o
 -12   3   1     2454.00     3196.34    296.64 o
 -11   3   1       42.91       86.00     90.07 o
 -10   3   1     1892.85     1569.41    135.24 o
  -9   3   1    11994.11    13550.95    450.11 o
  -8   3   1     2003.18     1624.19    102.93 o
  -7   3   1    20957.33    21008.34    552.15 o
  -6   3   1     4950.21     4504.78    105.72 o
  -5   3   1    15267.71    14797.67    229.85 o
  -4   3   1    42916.93    43453.72    480.68 o
  -3   3   1    27477.53    27757.42    332.92 o
  -2   3   1    20437.12    22235.28    234.30 o
  -1   3   1    41584.44    44920.04    410.60 o
   0   3   1    41671.84    43656.28    353.57 o
   1   3   1    80120.63    83983.59    727.91 o
   2   3   1    65467.49    70646.17    712.25 o
   3   3   1    43414.53    45411.71    530.51 o
   4   3   1     3970.83     4675.77     73.31 o
   5   3   1     2825.26     2727.44    115.66 o
   6   3   1     9747.02     9614.17    194.16 o
   7   3   1      912.10      966.50     99.93 o
   8   3   1      790.37      991.47    111.55 o
   9   3   1     4835.87     5889.90    245.55 o
  10   3   1      637.99      795.94    122.42 o
  11   3   1      198.09      612.63    173.34 o
  12   3   1      828.44     1869.98    245.90 o
  13   3   1        7.09       37.61    140.87 o
 -13   4   1       12.59      149.11    197.47 o
 -12   4   1        5.13        8.52    139.09 o
 -11   4   1      502.93      656.80    174.93 o
 -10   4   1      614.49      785.96    168.55 o
  -9   4   1       46.29      210.16     85.07 o
  -8   4   1       36.40        2.91     53.35 o
  -7   4   1      330.64      515.23     48.32 o
  -6   4   1     1399.21     1357.47     74.41 o
  -5   4   1     6538.45     6037.83    106.34 o
  -4   4   1     4487.31     4975.38    145.25 o
  -3   4   1    17408.39    17230.89    191.15 o
  -2   4   1     1727.46     2194.35     55.87 o
  -1   4   1   122977.16   134590.19   1113.22 o
   0   4   1        2.30       16.38      9.92 o
   1   4   1    89357.02    93817.15    812.25 o
   2   4   1    26925.77    29313.13    291.59 o
   3   4   1    11798.83    11379.45    128.51 o
   4   4   1    57853.95    59498.16    749.97 o
   5   4   1     1571.47     1784.83     53.87 o
   6   4   1    17911.02    17823.84    321.86 o
   7   4   1     4839.34     4364.80    116.16 o
   8   4   1     3413.53     3999.80    151.30 o
   9   4   1      526.13      676.71    101.64 o
  10   4   1     1488.30     1792.62    219.64 o
  11   4   1      521.29      659.64    176.00 o
  12   4   1      203.19      373.29    162.51 o
  13   4   1      222.95      216.09    166.42 o
 -12   5   1      254.76      364.06    172.45 o
 -11   5   1        3.86     -125.97    125.97 o
 -10   5   1       43.96       95.81    113.90 o
  -9   5   1      521.39      490.74    137.68 o
  -8   5   1      248.45      135.90    124.19 o
  -7   5   1       38.99      147.79     75.13 o
  -6   5   1      969.40     1012.39     53.87 o
  -5   5   1     2331.06     2216.81     62.46 o
  -4   5   1    34872.41    34268.17    415.17 o
  -3   5   1     2896.12     3496.29     66.31 o
  -2   5   1     6487.50     6339.57    104.63 o
  -1   5   1    39383.30    40507.04    350.72 o
   0   5   1    11967.15    12818.30    113.65 o
   1   5   1     1119.13     1020.81     31.95 o
   2   5   1      267.95      429.31     36.13 o
   3   5   1    31442.49    31721.93    317.37 o
   4   5   1      316.94      509.79     81.31 o
   5   5   1     3794.25     3620.04     79.12 o
   6   5   1     2086.16     2014.23     72.09 o
   7   5   1      595.03      668.65     68.04 o
   8   5   1     4607.00     3966.92    158.60 o
   9   5   1     4815.58     5300.51    336.03 o
  10   5   1       41.61       36.90    115.32 o
  11   5   1      210.76      -71.68    123.84 o
  12   5   1      226.82      333.54    169.61 o
 -12   6   1       49.80       16.01    154.53 o
 -11   6   1       24.94      -25.19    126.68 o
 -10   6   1      235.69      457.38    150.80 o
  -9   6   1      277.59       77.19     64.78 o
  -8   6   1       21.45      129.18     96.16 o
  -7   6   1    15265.70    13358.55    736.30 o
  -6   6   1     1129.00     1229.87     71.73 o
  -5   6   1       91.60       55.28     58.84 o
  -4   6   1    25281.55    24010.62    447.91 o
  -3   6   1    25624.04    25647.34    298.48 o
  -2   6   1    11848.58    11960.36    139.77 o
  -1   6   1      477.89      468.13     28.24 o
   0   6   1    36148.12    36605.83    308.64 o
   1   6   1    41628.88    41695.95    364.51 o
   2   6   1     5179.70     5002.10     79.47 o
   3   6   1     2010.73     2090.73     65.96 o
   4   6   1    23764.46    23494.43    328.88 o
   5   6   1    12447.38    12297.14    241.61 o
   6   6   1      384.37      394.75     51.79 o
   7   6   1     8280.74     7452.08    419.38 o
   8   6   1     1397.97     1555.40    232.77 o
   9   6   1      359.25      386.17     80.07 o
  10   6   1      635.87      491.80    152.58 o
  11   6   1      259.92      265.77    152.93 o
  12   6   1      508.98      268.25    168.19 o
 -12   7   1        7.30      318.64    167.13 o
 -11   7   1      474.22      577.54    127.28 o
 -10   7   1       53.75      104.24    130.32 o
  -9   7   1       36.19      -25.44     64.47 o
  -8   7   1     2820.05     2989.43    199.95 o
  -7   7   1     1111.53     1347.53    237.74 o
  -6   7   1      227.11      190.08     76.00 o
  -5   7   1     5435.21     5842.65    149.95 o
  -4   7   1     3694.32     3634.27     89.38 o
  -3   7   1     3162.72     3092.09     69.41 o
  -2   7   1     7582.48     7883.73    106.38 o
  -1   7   1      194.38      180.23     40.21 o
   0   7   1     6166.44     5588.04     78.88 o
   1   7   1     5676.35     6281.36     83.00 o
   2   7   1      781.26      752.35     59.84 o
   3   7   1     2780.76     2567.98     69.25 o
   4   7   1     1044.35     1147.24     60.77 o
   5   7   1     3479.95     3734.02    136.80 o
   6   7   1       47.27      184.55     95.85 o
   7   7   1        6.59        0.57     76.82 o
   8   7   1      516.06      619.82     92.61 o
   9   7   1      124.96       93.80    170.14 o
  10   7   1        4.54       68.24    107.51 o
  11   7   1       47.68      101.48    140.16 o
  12   7   1        1.99      182.03    144.77 o
 -11   8   1       60.96       21.19     68.45 o
 -10   8   1       16.75      104.00     68.78 o
  -9   8   1       45.50      133.65     69.20 o
  -8   8   1        1.09       28.63     73.37 o
  -7   8   1     1102.35     1274.73    169.15 o
  -6   8   1       39.38       18.78     54.58 o
  -5   8   1      848.30      507.31    123.79 o
  -4   8   1      884.25     1128.85     59.91 o
  -3   8   1      555.81      679.32     62.05 o
  -2   8   1      100.66      172.12     40.55 o
  -1   8   1       10.68       57.81     31.35 o
   0   8   1      303.70      324.61     41.41 o
   1   8   1     1003.84     1287.09     53.65 o
   2   8   1       41.54      102.99     58.89 o
   3   8   1       51.90      179.47     38.64 o
   4   8   1     6903.55     6910.51    138.63 o
   5   8   1     5352.91     5288.32    275.05 o
   6   8   1      100.95       77.70     66.18 o
   7   8   1     3101.27     3570.09    296.29 o
   8   8   1     1592.83     1475.98    132.71 o
   9   8   1     1933.30     2046.47    141.15 o
  10   8   1      858.27      886.86    112.82 o
  11   8   1      497.43      669.86     93.35 o
 -10   9   1       14.11       14.62     69.41 o
  -9   9   1        7.04       43.61     68.76 o
  -8   9   1     2822.09     3187.96    147.51 o
  -7   9   1       93.13      155.39     66.57 o
  -6   9   1      271.81      150.11     61.62 o
  -5   9   1      345.30      217.31     71.67 o
  -4   9   1     2868.56     2783.20    184.02 o
  -3   9   1     1731.37     1828.62     85.28 o
  -2   9   1     2334.19     2704.25     96.13 o
  -1   9   1      826.03      916.29     60.89 o
   0   9   1     4633.40     4798.62    124.99 o
   1   9   1      327.75      399.49     53.03 o
   2   9   1     6986.06     6687.61    151.60 o
   3   9   1     8937.46     9084.32    186.59 o
   4   9   1      181.54      175.60     63.47 o
   5   9   1      649.36      546.09    116.39 o
   6   9   1      408.26      352.62     61.08 o
   7   9   1     1480.26     1526.23    147.55 o
   8   9   1       46.03       31.04     66.63 o
   9   9   1       50.65      135.17     86.06 o
  10   9   1      139.55      173.12    118.44 o
  -9  10   1       29.59        5.68    110.71 o
  -8  10   1       38.12      -65.64    105.74 o
  -7  10   1        0.07      -91.55     91.55 o
  -6  10   1      323.07      283.51    117.80 o
  -5  10   1     2404.68     2208.13    186.64 o
  -4  10   1      333.49      221.91     87.47 o
  -3  10   1        0.42       99.63     73.82 o
  -2  10   1       43.78      258.06     53.77 o
  -1  10   1    13691.29    14299.54    345.55 o
   0  10   1     1104.60     1173.34    131.84 o
   1  10   1      231.81      688.31    131.71 o
   2  10   1     1681.06     1950.14     88.24 o
   3  10   1      504.26      525.31     80.13 o
   4  10   1       34.61      -52.06     89.06 o
   5  10   1      804.13      666.02    127.74 o
   6  10   1     1303.12     1241.92    157.90 o
   7  10   1        9.77       39.03    102.55 o
   8  10   1       37.42       23.77    105.39 o
   9  10   1        4.81      118.16    115.68 o
  -8  11   1      302.80      175.29    127.03 o
  -7  11   1      150.65       67.42    113.19 o
  -6  11   1       41.61       72.39    109.29 o
  -5  11   1     2964.62     3038.42    223.72 o
  -4  11   1      234.20      229.07    169.26 o
  -3  11   1     2164.00     2338.89    144.73 o
  -2  11   1      698.75      523.79    122.86 o
  -1  11   1      795.56     1180.58    197.47 o
   0  11   1     3570.62     3871.40    214.14 o
   1  11   1      263.49      208.52    106.76 o
   2  11   1     2861.15     3151.30    282.63 o
   3  11   1        6.72       50.62    112.84 o
   4  11   1     2787.24     2850.50    166.16 o
   5  11   1      103.34      102.72    177.24 o
   6  11   1      324.64      206.51    121.35 o
   7  11   1      116.22       19.52    109.64 o
   8  11   1        1.33       -0.71    109.29 o
  -7  12   1      104.15      -26.97    115.68 o
  -6  12   1      157.66      200.84    122.42 o
  -5  12   1       17.33      106.13     94.56 o
  -4  12   1        2.09      420.12    165.00 o
  -3  12   1     1452.85     1893.75    240.58 o
  -2  12   1      276.17      401.57    130.88 o
  -1  12   1       34.01      168.32    115.34 o
   0  12   1        1.00     -103.03    103.33 o
   1  12   1      677.29      928.13    146.91 o
   2  12   1     1167.21     1402.43    167.00 o
   3  12   1      568.50      944.92    199.42 o
   4  12   1      360.48      382.16    172.09 o
   5  12   1       34.91      142.61    135.01 o
   6  12   1      156.16      -12.77    113.55 o
   7  12   1      548.07      386.06    140.87 o
  -5  13   1       37.67      146.90    159.68 o
  -4  13   1       15.08      228.87    162.87 o
  -3  13   1      433.26      526.22    184.51 o
  -2  13   1     1454.74     1368.49    172.70 o
  -1  13   1      222.24      214.31    127.46 o
   0  13   1      520.38      581.36    141.50 o
   1  13   1     1025.83     1108.29    162.19 o
   2  13   1      152.83      182.15    130.75 o
   3  13   1      330.16      297.35    178.84 o
   4  13   1      260.03      482.57    193.74 o
   5  13   1       59.77      130.93    162.87 o
  -1  14   1      236.63      347.38    198.35 o
   1  14   1       31.79      426.51    205.45 o
 -13   0   2      832.00      804.05    196.93 o
 -12   0   2      325.87      520.54    162.51 o
 -11   0   2      616.12      634.44    162.16 o
 -10   0   2     2775.09     2653.09    248.38 o
  -9   0   2      800.57      880.79    104.19 o
  -8   0   2     3550.84     3139.29    157.44 o
  -7   0   2     1349.79     1494.92    109.14 o
  -6   0   2    33966.98    33025.13    779.72 o
  -5   0   2     9967.20     8501.61    366.61 o
  -4   0   2     1160.20     1234.32    108.01 o
  -3   0   2    35544.53    37281.54    681.19 o
  -2   0   2    84830.05    89259.77   1582.96 o
  -1   0   2    46763.11    51881.92    921.61 o
   1   0   2     6599.66     7220.27    138.19 o
   2   0   2     2156.25     2184.23     84.45 o
   3   0   2    15711.39    15789.30    305.03 o
   4   0   2     8337.75     8638.22    187.22 o
   5   0   2    62534.71    62444.47   1515.28 o
   6   0   2      486.39      498.56     61.32 o
   7   0   2     1229.48      881.59     89.25 o
   8   0   2     2709.31     2691.03    145.43 o
   9   0   2     6928.96     8138.61    285.39 o
  10   0   2      278.52      640.55    104.66 o
  11   0   2      578.76     1100.34    185.93 o
  12   0   2      499.39      641.89    172.09 o
  13   0   2       10.50       87.29    151.16 o
 -13   1   2      128.97      124.49     85.78 o
 -12   1   2       84.06      109.28     97.21 o
 -11   1   2     1523.46     1332.32    139.47 o
 -10   1   2     2402.45     3162.20    184.64 o
  -9   1   2     1492.21     1344.19     99.13 o
  -8   1   2    24385.71    23612.39    495.30 o
  -7   1   2    14731.39    13949.33    313.64 o
  -6   1   2    33227.76    31530.47    609.63 o
  -5   1   2    14767.88    14630.21    211.63 o
  -4   1   2   103324.13   106457.59   1332.69 o
  -3   1   2    96362.05    94449.84   1179.93 o
  -1   1   2    45420.39    47478.70    481.80 o
   0   1   2     2027.95     2378.58     25.07 o
   1   1   2    42479.95    43874.43    759.57 o
   2   1   2   105021.75   106881.46   1775.43 o
   3   1   2     3299.26     2663.21     52.88 o
   4   1   2     2730.08     2421.24     50.12 o
   5   1   2    15191.85    15354.47    222.86 o
   6   1   2    16063.74    16611.94    301.27 o
   7   1   2    15204.76    12994.80    585.33 o
   8   1   2     1049.17     1360.12     80.97 o
   9   1   2     8825.34     9963.09    231.15 o
  10   1   2     1315.02     1185.87    138.39 o
  11   1   2      612.71     1254.19    137.37 o
  12   1   2       69.53      -46.34     88.93 o
  13   1   2       97.50      305.19    112.10 o
 -13   2   2      469.10      983.00    159.79 o
 -12   2   2       28.57       15.95     88.12 o
 -11   2   2       29.57       69.09     91.89 o
 -10   2   2     1347.36     1597.51    138.48 o
  -9   2   2        4.44      256.01     64.39 o
  -8   2   2       72.11      -26.58     45.81 o
  -7   2   2     4643.85     4042.39    141.17 o
  -6   2   2     4062.55     3668.81    106.88 o
  -5   2   2     3450.74     3578.53    117.26 o
  -4   2   2    19867.78    19218.44    263.91 o
  -3   2   2    96700.14    98176.98   1117.53 o
  -2   2   2     2111.10     2289.76     40.63 o
  -1   2   2     6083.36     6185.89     68.17 o
   0   2   2   131065.92   136887.06   1289.20 o
   1   2   2    18079.48    20028.92    208.22 o
   2   2   2    23665.30    25795.07    303.04 o
   3   2   2    36359.53    35195.02    387.76 o
   4   2   2    12522.81    12158.28    174.86 o
   5   2   2    10825.73    11158.07    209.01 o
   6   2   2    52720.71    52675.68    844.96 o
   7   2   2      138.59      174.03     54.53 o
   8   2   2     6190.45     6476.31    195.41 o
   9   2   2     7279.37     7151.62    216.78 o
  10   2   2        1.38       32.12     76.27 o
  11   2   2     3385.05     4135.99    272.69 o
  12   2   2      174.43      195.67    189.13 o
  13   2   2       42.50       81.25     97.51 o
 -13   3   2      378.41      522.06    259.03 o
 -12   3   2      133.50      325.38    157.55 o
 -11   3   2      471.94      916.93    125.52 o
 -10   3   2      770.17     1227.92    125.81 o
  -9   3   2       17.90      415.78     94.59 o
  -8   3   2      438.06      264.61     58.12 o
  -7   3   2     7813.99     8748.63    417.64 o
  -6   3   2     2558.50     2422.06     82.26 o
  -5   3   2      110.56       20.31     29.53 o
  -4   3   2     3849.46     4519.26    119.81 o
  -3   3   2     4601.83     4395.35     71.71 o
  -2   3   2     1207.11     1531.07     30.78 o
  -1   3   2     1315.88     1467.07     53.11 o
   0   3   2    54562.89    60613.73    486.01 o
   1   3   2     3112.74     3114.87     41.12 o
   2   3   2     2072.93     2463.55     52.16 o
   3   3   2    25376.83    27654.77    311.26 o
   4   3   2    43323.97    42784.86    552.82 o
   5   3   2     2619.91     2898.00     88.60 o
   6   3   2      910.17      992.10     49.60 o
   7   3   2    12933.84    12728.56    295.69 o
   8   3   2     3424.27     3553.36    181.84 o
   9   3   2     3653.48     3704.60    189.63 o
  10   3   2      108.70       60.86     84.65 o
  11   3   2      620.53     1056.86    199.95 o
  12   3   2      592.09      778.00    124.28 o
  13   3   2        5.15       65.29    135.90 o
 -13   4   2       17.25       95.28    120.29 o
 -12   4   2      412.61      739.47    190.19 o
 -11   4   2      566.09      603.22    172.09 o
 -10   4   2      400.35      552.83    146.19 o
  -9   4   2     2028.05     1904.85    143.24 o
  -8   4   2     2460.90     2668.25    122.45 o
  -7   4   2     5660.66     5530.77    132.94 o
  -6   4   2      101.18      161.63     43.28 o
  -5   4   2     6583.84     6623.06    113.55 o
  -4   4   2    14250.67    14432.32    223.77 o
  -3   4   2    21815.93    23441.76    237.97 o
  -2   4   2    52947.42    52490.84    536.92 o
  -1   4   2     7770.83     8310.69     88.28 o
   0   4   2      970.44      967.27     22.17 o
   1   4   2   180413.69   187384.38   1610.18 o
   2   4   2    40439.62    42699.62    416.19 o
   3   4   2     6553.94     6683.66     89.43 o
   4   4   2    33747.02    34448.99    447.44 o
   5   4   2    16344.22    16148.79    230.22 o
   6   4   2     1436.25     1791.18     71.21 o
   7   4   2      928.03     1168.49     82.98 o
   8   4   2      204.91      110.70     98.77 o
   9   4   2       89.65      184.41     89.06 o
  10   4   2      253.47      203.32    132.00 o
  11   4   2     3192.38     3854.56    311.90 o
  12   4   2      213.40      283.87    157.90 o
  13   4   2       34.69     -130.58    130.58 o
 -12   5   2       60.79        1.43    157.90 o
 -11   5   2      811.83      714.64    186.29 o
 -10   5   2     2053.76     2045.62    228.87 o
  -9   5   2     1949.60     2672.61    250.51 o
  -8   5   2      496.22      358.78    182.38 o
  -7   5   2     6884.26     6714.71    184.77 o
  -6   5   2     1872.33     1632.92    114.49 o
  -5   5   2    22045.51    22584.76    267.57 o
  -4   5   2     2099.47     1860.42     59.66 o
  -3   5   2     6845.24     7038.36    104.13 o
  -2   5   2    47747.89    48304.21    450.57 o
  -1   5   2    10941.67    11823.31    117.58 o
   0   5   2    20888.21    21344.98    178.57 o
   1   5   2    14162.29    16200.52    152.61 o
   2   5   2    34270.68    32949.56    330.88 o
   3   5   2     5396.38     5705.69    132.05 o
   4   5   2     7204.10     7182.54    111.31 o
   5   5   2     5828.70     6249.78    111.55 o
   6   5   2     8516.45     8209.66    157.60 o
   7   5   2     4618.55     4571.94    148.03 o
   8   5   2       83.48      303.13    286.71 o
   9   5   2     2996.85     3614.69    278.19 o
  10   5   2      204.01      156.84    124.55 o
  11   5   2      346.61      318.29    156.13 o
  12   5   2       78.72      118.51    150.45 o
 -12   6   2       87.06      202.35    112.16 o
 -11   6   2      175.49      156.18    138.56 o
 -10   6   2     2927.41     3307.41    281.38 o
  -9   6   2      254.62      158.63    113.55 o
  -8   6   2      249.27      275.04     71.43 o
  -7   6   2     2910.64     2843.13    179.45 o
  -6   6   2     1832.31     2051.87     85.96 o
  -5   6   2       88.04        9.01     35.82 o
  -4   6   2     5614.25     5733.03    124.09 o
  -3   6   2       12.51       75.21     45.13 o
  -2   6   2    24599.31    25358.93    263.60 o
  -1   6   2    13330.56    14352.66    142.27 o
   0   6   2    60968.56    61950.27    489.78 o
   1   6   2     2499.21     2704.31    115.61 o
   2   6   2     7543.09     7432.80    103.63 o
   3   6   2    56355.68    57078.26    622.65 o
   4   6   2        0.38      -31.66     31.66 o
   5   6   2     9133.30     9375.90    199.20 o
   6   6   2      476.72      522.41     76.16 o
   7   6   2     1636.83     1580.64     92.30 o
   8   6   2       34.54       37.01     75.40 o
   9   6   2       95.37      -54.34     60.37 o
  10   6   2      436.82      543.96    154.35 o
  11   6   2        9.73      -20.23    121.71 o
  12   6   2       14.03     -117.10    117.10 o
 -12   7   2       21.96      161.45    163.58 o
 -11   7   2      423.55      441.45    146.01 o
 -10   7   2     1338.40     1253.17    135.63 o
  -9   7   2      282.70       79.37     63.78 o
  -8   7   2     1315.09     1621.13    145.47 o
  -7   7   2      171.17      343.87     76.96 o
  -6   7   2     7441.42     6844.84    170.12 o
  -5   7   2     5507.60     5461.05    130.06 o
  -4   7   2       92.11      101.63     28.79 o
  -3   7   2      179.04      129.04     33.93 o
  -2   7   2     8735.22     9623.30    122.44 o
  -1   7   2    17167.26    16513.28    179.37 o
   0   7   2     9566.10     9656.85    114.96 o
   1   7   2    23722.77    24044.31    243.22 o
   2   7   2     2867.41     2643.30     65.20 o
   3   7   2    13515.36    13051.58    186.38 o
   4   7   2     1484.47     1386.67     62.66 o
   5   7   2     3714.12     3338.20    112.03 o
   6   7   2    13918.22    13565.26    428.28 o
   7   7   2        0.71      -54.16     58.00 o
   8   7   2      953.18     1206.76    110.56 o
   9   7   2     1587.84     1700.24    173.16 o
  10   7   2      814.91     1116.76    117.56 o
  11   7   2        6.86      -15.73    115.85 o
 -11   8   2       21.65       47.66     83.58 o
 -10   8   2      138.64       65.44     70.12 o
  -9   8   2       32.49      -53.07     73.55 o
  -8   8   2        3.20      137.87     67.49 o
  -7   8   2       24.49      -60.18     63.68 o
  -6   8   2      113.79       45.17     55.31 o
  -5   8   2     1015.39     1162.91    122.33 o
  -4   8   2     5630.00     5556.72    119.92 o
  -3   8   2     5899.76     5416.77    107.19 o
  -2   8   2     5386.42     5625.77    116.69 o
  -1   8   2     5169.12     4835.11    104.95 o
   0   8   2     9624.43    10208.07    176.18 o
   1   8   2      477.39      670.20     42.53 o
   2   8   2      290.46      303.50     47.85 o
   3   8   2    13946.13    14520.18    260.77 o
   4   8   2      356.70      360.66     46.42 o
   5   8   2     2021.61     2047.57    105.66 o
   6   8   2        2.95      -57.26     57.26 o
   7   8   2     3965.93     4308.41    248.74 o
   8   8   2        4.30       29.19     73.60 o
   9   8   2      118.22       91.03     77.29 o
  10   8   2      694.17     1036.93    118.04 o
  11   8   2        4.60        3.13     77.13 o
 -10   9   2      637.93      502.80     96.52 o
  -9   9   2      347.87      461.62     85.38 o
  -8   9   2     1072.60     1487.03    183.09 o
  -7   9   2     4827.53     4774.89    213.88 o
  -6   9   2      947.77      963.41     85.75 o
  -5   9   2     7227.18     7037.03    233.77 o
  -4   9   2     2405.71     2259.04    112.19 o
  -3   9   2     7359.34     7622.87    165.99 o
  -2   9   2    11555.14    12036.95    221.03 o
  -1   9   2      447.68      410.36     44.52 o
   0   9   2     3754.87     3648.01    109.06 o
   1   9   2     1601.73     2379.39    110.04 o
   2   9   2      989.14     1181.98     69.97 o
   3   9   2       56.46      175.13     49.74 o
   4   9   2      622.87      835.42    101.23 o
   5   9   2      439.42      366.90    110.00 o
   6   9   2       30.52       62.38     71.17 o
   7   9   2      165.35      116.74     75.14 o
   8   9   2      785.30      787.98    183.45 o
   9   9   2        9.43       74.00     71.29 o
  10   9   2      290.77      490.65     86.66 o
  -9  10   2        3.41      -64.58    106.10 o
  -8  10   2       60.24        3.55    104.32 o
  -7  10   2       98.37      -38.32     96.51 o
  -6  10   2        4.30       -7.10     96.16 o
  -5  10   2     1041.03      714.99    134.13 o
  -4  10   2       89.58      -72.76     72.76 o
  -3  10   2      383.97      362.79     63.15 o
  -2  10   2       41.33       34.84     70.50 o
  -1  10   2     3528.52     3856.38    215.54 o
   0  10   2        0.43       89.17     95.53 o
   1  10   2       65.01      333.19    103.20 o
   2  10   2       52.87      131.51     53.57 o
   3  10   2      884.64      779.90     88.98 o
   4  10   2      963.59      870.35    105.88 o
   5  10   2       46.64      -44.00    101.13 o
   6  10   2      161.96      -22.00    100.06 o
   7  10   2      834.35      583.35    132.71 o
   8  10   2      227.88       86.22    111.42 o
   9  10   2        0.47      -66.35    105.03 o
  -8  11   2        0.18        1.06    109.29 o
  -7  11   2       25.45      129.16    119.93 o
  -6  11   2     1003.28     1091.47    162.16 o
  -5  11   2      366.41      281.03    125.61 o
  -4  11   2      277.54      268.65     86.51 o
  -3  11   2       19.73      -32.17     69.96 o
  -2  11   2     1628.97     1566.09    275.00 o
  -1  11   2      877.24     1045.38    137.62 o
   0  11   2     2745.62     2845.21    190.88 o
   1  11   2      591.16      785.34    140.51 o
   2  11   2     1788.37     1719.84    285.64 o
   3  11   2       81.53      192.51    113.02 o
   4  11   2     3640.84     3811.28    190.26 o
   5  11   2       36.49      114.40    153.64 o
   6  11   2        4.90      -95.10     95.10 o
   7  11   2      474.75      601.09    146.19 o
   8  11   2      226.71      -41.87    109.64 o
  -7  12   2       15.49       41.16    118.87 o
  -6  12   2       24.13     -109.64    109.64 o
  -5  12   2       13.95       -9.00     88.39 o
  -4  12   2      111.53      266.84    166.77 o
  -3  12   2      582.58      768.93    181.68 o
  -2  12   2      191.11      248.30    123.66 o
  -1  12   2      103.22      199.50    115.52 o
   0  12   2      149.51      138.39    114.30 o
   1  12   2     2429.81     2455.18    191.30 o
   2  12   2      149.54      257.98    124.76 o
   3  12   2        0.55      -28.03    165.00 o
   4  12   2     1679.41     2164.49    260.09 o
   5  12   2      808.49      800.76    164.47 o
   6  12   2      390.20      435.03    133.77 o
   7  12   2       40.81       70.97    121.00 o
  -5  13   2        0.15      114.61    146.90 o
  -4  13   2        2.31      -83.03    139.80 o
  -3  13   2       42.83       24.13    154.35 o
  -2  13   2        5.25      219.09    124.00 o
  -1  13   2        0.16      235.58    126.52 o
   0  13   2      258.36      413.55    135.03 o
   1  13   2       59.34      -14.37    119.28 o
   2  13   2      399.08      645.88    147.81 o
   3  13   2       62.72      106.10    169.26 o
   4  13   2      241.41      299.48    187.71 o
   5  13   2       17.52      158.97    178.48 o
  -1  14   2      457.30      737.70    233.13 o
   1  14   2      338.45      934.99    236.67 o
 -13   1   3       90.45      289.89     80.97 o
 -12   1   3     1034.58     1425.84    151.09 o
 -11   1   3      224.64      320.97    104.06 o
 -10   1   3      530.62      751.15    115.76 o
  -9   1   3     5356.57     4756.43    170.31 o
  -8   1   3      222.96      213.14     68.94 o
  -7   1   3        7.04       -7.15     45.36 o
  -6   1   3    13598.28    12902.85    286.79 o
  -5   1   3      216.34      142.23     40.37 o
  -4   1   3    13466.71    13821.82    178.58 o
  -3   1   3     3214.72     3556.94     57.33 o
  -2   1   3      498.28      202.66     14.07 o
  -1   1   3    88165.23    91878.29    839.40 o
   0   1   3     9262.74    10159.87     99.68 o
   1   1   3     3228.55     3273.43     66.57 o
   2   1   3   106569.88   110989.00   1120.54 o
   3   1   3    49838.82    49832.63    550.57 o
   4   1   3     1702.35     1884.39     43.79 o
   5   1   3    43949.48    43072.77    586.38 o
   6   1   3    24331.87    24084.90    414.29 o
   7   1   3    16656.51    16865.10    367.16 o
   8   1   3    14889.50    14813.29    342.56 o
   9   1   3        1.24      247.18     52.04 o
  10   1   3     7308.21     7702.51    576.07 o
  11   1   3     4221.55     4266.34    220.92 o
  12   1   3       58.81      -86.09     86.09 o
  13   1   3      706.31      958.47    174.76 o
 -13   2   3        1.73       88.68     71.13 o
 -12   2   3       32.14       79.15    105.13 o
 -11   2   3       25.48       18.57    104.14 o
 -10   2   3      133.45      161.71     84.01 o
  -9   2   3       99.09      252.24     71.06 o
  -8   2   3      642.95      847.25     78.21 o
  -7   2   3      239.75      552.21     68.37 o
  -6   2   3    10228.21     9564.87    227.19 o
  -5   2   3    18276.13    18109.81    369.99 o
  -4   2   3    17527.53    18295.56    262.65 o
  -3   2   3    66762.78    70574.27    755.62 o
  -2   2   3    39215.08    39793.21    431.29 o
  -1   2   3    13832.04    15376.06    153.94 o
   0   2   3    17789.77    19927.54    165.63 o
   1   2   3    59866.99    65205.87    657.52 o
   2   2   3    96734.75   102038.86   1087.84 o
   3   2   3       63.00      105.63     17.59 o
   4   2   3     2446.18     2802.60     77.71 o
   5   2   3     2628.57     2827.54     72.28 o
   6   2   3     7293.05     7965.42    243.87 o
   7   2   3     4943.91     4790.02    156.02 o
   8   2   3      335.67      389.50     65.87 o
   9   2   3      100.22      287.98     66.77 o
  10   2   3     1764.02     1761.22    145.51 o
  11   2   3      421.27      805.32    122.68 o
  12   2   3      727.01      942.94    133.91 o
  13   2   3       61.17      139.43     99.31 o
 -13   3   3       23.25       13.69    100.18 o
 -12   3   3      735.65      550.35    175.29 o
 -11   3   3      354.86      673.71     94.77 o
 -10   3   3      894.42      862.86    112.79 o
  -9   3   3     8762.03     9012.59    303.44 o
  -8   3   3      264.87      309.22     98.06 o
  -7   3   3    24413.07    23708.68    612.18 o
  -6   3   3    22415.08    22265.19    451.82 o
  -5   3   3     2763.99     2621.33    103.77 o
  -4   3   3    57990.14    57827.65    666.09 o
  -3   3   3    35319.05    37057.89    408.47 o
  -2   3   3    33996.06    34033.77    332.55 o
  -1   3   3     2153.68     2554.41     37.78 o
   0   3   3   145895.33   153469.34   1214.72 o
   1   3   3     1161.51     1413.22     27.50 o
   2   3   3    30277.75    29515.06    309.07 o
   3   3   3     8694.69     8326.65    108.86 o
   4   3   3     1378.22     1298.96     50.09 o
   5   3   3    30722.23    30046.69    751.90 o
   6   3   3    17743.61    17505.04    301.61 o
   7   3   3      422.07      550.41     70.91 o
   8   3   3      235.96      228.69     65.95 o
   9   3   3      111.28      189.41     81.17 o
  10   3   3       81.67      211.75     88.67 o
  11   3   3      260.06      617.51    145.66 o
  12   3   3       10.30      195.47     94.27 o
  13   3   3       80.58      141.93    149.74 o
 -13   4   3      272.15      540.71    134.33 o
 -12   4   3      106.76      248.38    163.40 o
 -11   4   3     2079.18     2067.62    245.55 o
 -10   4   3      147.25      224.26    136.97 o
  -9   4   3     2074.03     1876.19    142.42 o
  -8   4   3     1230.98     1591.33    101.80 o
  -7   4   3      146.98      226.66     57.87 o
  -6   4   3     4507.31     4086.95     96.12 o
  -5   4   3     5353.61     5093.22     86.99 o
  -4   4   3     3974.19     4087.60     78.33 o
  -3   4   3     5869.67     5490.21     87.92 o
  -2   4   3      920.29     1166.77     44.31 o
  -1   4   3    13558.97    15469.48    148.54 o
   0   4   3     7007.84     7644.24     75.57 o
   1   4   3      883.50     1305.60     98.90 o
   2   4   3    34166.00    36289.78    357.70 o
   3   4   3     3932.38     3843.47     60.89 o
   4   4   3    32530.98    32121.15    418.97 o
   5   4   3     6504.00     6258.65    109.58 o
   6   4   3      539.99      633.04     41.43 o
   7   4   3      208.36      104.72     39.64 o
   8   4   3       67.46      -18.11     51.76 o
   9   4   3       58.00       85.27     78.01 o
  10   4   3      256.40      328.22    141.93 o
  11   4   3        8.40      268.25    143.71 o
  12   4   3        5.49       72.74    139.45 o
  13   4   3        7.69       84.10    152.22 o
 -12   5   3      101.03      474.30    217.51 o
 -11   5   3       27.97      -15.07    138.92 o
 -10   5   3      198.98      823.21    172.09 o
  -9   5   3      135.34      302.32    139.45 o
  -8   5   3       11.20      -49.67     49.67 o
  -7   5   3      750.67      957.02     73.96 o
  -6   5   3     4566.13     4400.50    117.20 o
  -5   5   3    23101.44    21382.12    295.93 o
  -4   5   3     3958.71     4152.11    103.52 o
  -3   5   3    27878.59    26632.09    290.61 o
  -2   5   3    32698.46    33006.00    315.92 o
  -1   5   3     3097.64     2975.44     46.65 o
   0   5   3     4270.01     4415.24     53.41 o
   1   5   3    17717.48    19852.31    190.35 o
   2   5   3       25.74       72.09     65.36 o
   3   5   3     9648.39    10416.63    122.36 o
   4   5   3      886.95     1089.62     42.09 o
   5   5   3     5530.88     5655.12    118.43 o
   6   5   3      272.07      393.49     52.83 o
   7   5   3     3228.83     2970.95    219.89 o
   8   5   3     6509.33     6734.82    266.13 o
   9   5   3      128.56      783.83    158.61 o
  10   5   3       56.55      198.35    123.84 o
  11   5   3      107.58      162.16    139.45 o
  12   5   3        4.54      242.00    156.48 o
 -12   6   3      381.15      531.76    130.35 o
 -11   6   3     1008.46     1513.68    160.71 o
 -10   6   3      693.41     1195.32    231.35 o
  -9   6   3      565.75      673.50    108.40 o
  -8   6   3     4551.12     4419.59    179.55 o
  -7   6   3     2732.82     2750.43     99.58 o
  -6   6   3        2.73       -0.86     40.39 o
  -5   6   3     5354.19     4775.15    106.38 o
  -4   6   3     3731.84     3740.93     90.16 o
  -3   6   3    14276.65    14337.86    172.50 o
  -2   6   3    15273.48    15895.76    176.70 o
  -1   6   3     3360.81     3580.06     56.96 o
   0   6   3    20710.37    21764.92    186.04 o
   1   6   3    18018.47    18208.56    187.21 o
   2   6   3     7362.18     6885.76     98.40 o
   3   6   3     1990.10     2279.71     69.26 o
   4   6   3       52.45       63.83     42.28 o
   5   6   3    10632.57    10454.62    255.72 o
   6   6   3     2142.91     2240.29     92.92 o
   7   6   3       84.51      157.55     53.50 o
   8   6   3      271.01      292.68     71.17 o
   9   6   3      689.27      918.50    112.84 o
  10   6   3     1426.36     1351.92    204.74 o
  11   6   3       15.30      204.38    142.29 o
  12   6   3      259.60      134.84    150.80 o
 -11   7   3      701.13      960.70    163.22 o
 -10   7   3      410.39      558.71    132.68 o
  -9   7   3      182.10      105.78     64.53 o
  -8   7   3     1972.59     1933.90    145.09 o
  -7   7   3     1232.44     1584.95     99.42 o
  -6   7   3     2240.33     2229.36     98.02 o
  -5   7   3     3045.77     2886.65     96.27 o
  -4   7   3      424.46      457.02     55.21 o
  -3   7   3     2307.55     2359.27     61.90 o
  -2   7   3     3471.92     3303.23     64.06 o
  -1   7   3      126.52       73.64     33.85 o
   0   7   3      976.52      861.80     33.64 o
   1   7   3     1120.27     1090.41     69.10 o
   2   7   3     6313.21     5895.97     92.48 o
   3   7   3      645.07      764.12     58.66 o
   4   7   3      345.45      472.05     46.26 o
   5   7   3     4446.86     4498.83    130.78 o
   6   7   3      255.15      568.22     88.53 o
   7   7   3       48.67      -71.68     71.68 o
   8   7   3      555.53      472.45     90.37 o
   9   7   3        1.57      -21.37     69.57 o
  10   7   3        5.84       85.02     80.74 o
  11   7   3       31.16       63.72     77.95 o
 -11   8   3      131.79        2.87     71.50 o
 -10   8   3       27.23       62.10     71.47 o
  -9   8   3      178.44      118.59     83.11 o
  -8   8   3      752.65      727.93    128.59 o
  -7   8   3        2.03      -25.10    105.56 o
  -6   8   3      593.27      486.31    103.16 o
  -5   8   3     2873.39     2835.87    161.64 o
  -4   8   3       89.38       81.49     40.97 o
  -3   8   3     1838.49     2123.20     64.62 o
  -2   8   3      404.19      547.64     45.63 o
  -1   8   3     2699.80     2750.56     79.08 o
   0   8   3     7890.28     8574.80    155.94 o
   1   8   3      175.84      211.45     34.10 o
   2   8   3      498.02      437.21     52.77 o
   3   8   3     3358.50     3586.23     96.71 o
   4   8   3     1566.70     1557.43     72.69 o
   5   8   3       13.68      -91.36     92.97 o
   6   8   3       35.37      157.36    129.34 o
   7   8   3       49.91      120.50     73.94 o
   8   8   3       79.17       26.74     95.45 o
   9   8   3       41.66      -26.34     73.36 o
  10   8   3      593.75      655.17    103.18 o
  11   8   3        0.27      -71.42     71.42 o
 -10   9   3      161.78      121.96     76.52 o
  -9   9   3       68.40      -61.68     66.47 o
  -8   9   3      453.52      515.30    147.55 o
  -7   9   3       92.25       66.10     66.93 o
  -6   9   3      686.15      692.67     82.87 o
  -5   9   3       30.55       49.75     59.55 o
  -4   9   3      461.79      538.62     70.70 o
  -3   9   3    15221.34    15085.04    263.71 o
  -2   9   3      190.71      223.85     66.15 o
  -1   9   3       74.39       86.31     36.18 o
   0   9   3     2821.98     2887.04    126.68 o
   1   9   3    37339.35    36541.94    613.01 o
   2   9   3      496.78      636.73     59.51 o
   3   9   3      827.23      834.87     67.00 o
   4   9   3    16248.71    15153.86    401.05 o
   5   9   3     4401.25     4078.11    236.32 o
   6   9   3     2013.51     1863.29    130.30 o
   7   9   3      630.70      606.08    107.87 o
   8   9   3     3205.02     3305.46    267.01 o
   9   9   3      697.29      577.57    100.37 o
  10   9   3      270.71      417.44     85.93 o
  -9  10   3      421.82      496.77    135.19 o
  -8  10   3       79.85      -36.19    102.90 o
  -7  10   3        0.95      -55.00     91.19 o
  -6  10   3     3272.84     3549.05    230.64 o
  -5  10   3       52.85      -81.97     81.97 o
  -4  10   3       86.04       -3.05     74.25 o
  -3  10   3      169.54      179.95     56.30 o
  -2  10   3     3386.14     2893.32    131.19 o
  -1  10   3      217.91      206.66     79.08 o
   0  10   3      555.69      556.16    114.45 o
   1  10   3     2817.64     2435.79    131.30 o
   2  10   3       29.47       64.94     52.74 o
   3  10   3        2.08      -62.06     62.06 o
   4  10   3     3719.41     3931.69    186.88 o
   5  10   3     1092.69     1099.95    117.12 o
   6  10   3      194.63      156.48    108.58 o
   7  10   3      467.38      369.74    122.42 o
   8  10   3       37.45     -108.58    108.58 o
   9  10   3       28.03     -101.13    110.00 o
  -8  11   3      472.77      325.74    127.03 o
  -7  11   3      486.78      338.16    124.90 o
  -6  11   3        4.56      104.32    109.64 o
  -5  11   3     1481.44     1353.69    166.42 o
  -4  11   3     1057.48     1085.51    157.01 o
  -3  11   3      144.07      149.63     74.76 o
  -2  11   3     1331.13     1370.81    149.21 o
  -1  11   3      141.09      195.78    106.90 o
   0  11   3     2590.00     2568.50    185.52 o
   1  11   3      271.32      371.86    116.58 o
   2  11   3      852.03      915.19    140.48 o
   3  11   3      107.65      142.37    112.10 o
   4  11   3      438.37      402.08    100.93 o
   5  11   3      651.99      765.00    117.72 o
   6  11   3      580.51      279.96    123.13 o
   7  11   3      888.59      838.47    155.42 o
   8  11   3       11.92       12.42    112.84 o
  -7  12   3       60.45      -34.06    114.97 o
  -6  12   3       32.78      -57.48    110.35 o
  -5  12   3        0.36      -18.93     87.46 o
  -4  12   3     1867.22     1895.88    232.42 o
  -3  12   3      192.96      297.71    159.32 o
  -2  12   3        0.02      -43.08    111.86 o
  -1  12   3      656.73      632.09    134.61 o
   0  12   3     1040.92     1262.92    212.55 o
   1  12   3        8.98      232.04    118.98 o
   2  12   3      306.60      412.60    129.04 o
   3  12   3     1097.25     1418.86    444.07 o
   4  12   3       78.59      129.51    174.22 o
   5  12   3       23.02       57.72    206.16 o
   6  12   3       83.63       81.26    119.93 o
   7  12   3       71.05      124.19    127.39 o
  -5  13   3     1369.04     1733.36    229.58 o
  -4  13   3      537.32      630.54    187.00 o
  -3  13   3       24.92      429.70    172.09 o
  -2  13   3      961.68     1108.32    158.36 o
  -1  13   3     3967.41     4326.76    289.19 o
   0  13   3      293.87      399.10    155.77 o
   1  13   3      203.13      304.27    132.73 o
   2  13   3     1689.04     2242.06    359.98 o
   3  13   3     2197.55     2109.49    270.03 o
   4  13   3       68.66      307.64    188.06 o
   5  13   3       48.19      227.09    185.93 o
  -1  14   3       17.96      215.03    196.58 o
   1  14   3        0.11      198.35    196.93 o
 -13   0   4     2641.76     3787.54    310.30 o
 -12   0   4     2138.91     2019.49    167.38 o
 -11   0   4     2219.52     2831.22    255.84 o
 -10   0   4    18681.11    17959.57    721.73 o
  -9   0   4     3504.05     3525.28    247.67 o
  -8   0   4     6661.33     5623.45    220.24 o
  -7   0   4    64147.50    63010.81   1436.56 o
  -6   0   4     3800.51     2973.73    132.85 o
  -5   0   4     3107.01     2532.19    122.55 o
  -4   0   4    55849.23    57094.04   1038.14 o
  -3   0   4      819.26      946.44     43.87 o
  -2   0   4   100755.51   113341.87   2784.11 o
  -1   0   4    70581.34    70526.20    973.30 o
   0   0   4       86.19      -26.05     26.05 o
   1   0   4    17438.56    18611.34    233.45 o
   2   0   4    35563.63    39403.19    705.48 o
   3   0   4   278150.38   282347.78   4912.51 o
   4   0   4    44979.16    43486.35    680.77 o
   5   0   4    44822.50    43663.78    690.17 o
   6   0   4    61253.57    61571.85   1386.02 o
   7   0   4     9019.62     8696.50    272.47 o
   8   0   4      401.35      494.58    100.95 o
   9   0   4      198.65      420.47    124.19 o
  10   0   4      616.85      615.44    146.90 o
  11   0   4      331.92      611.38    159.32 o
  12   0   4      227.98        9.94    130.93 o
  13   0   4      426.94      862.96    198.00 o
 -13   1   4        6.49      152.56    101.10 o
 -12   1   4       10.18       29.44     64.38 o
 -11   1   4       11.74      -26.55     89.55 o
 -10   1   4     1470.21     2222.72    160.70 o
  -9   1   4      414.99      258.93     67.71 o
  -8   1   4      100.66       63.88     70.75 o
  -7   1   4      212.24      174.37     53.44 o
  -6   1   4     4344.33     3710.34    149.59 o
  -5   1   4      202.84      338.81     40.21 o
  -4   1   4     4552.98     3744.65     79.91 o
  -3   1   4    12672.00    11831.94    152.85 o
  -2   1   4    90781.81    99436.47   1005.72 o
  -1   1   4     3130.51     3300.63     39.50 o
   0   1   4     7322.56     7903.44    119.71 o
   1   1   4     3710.42     3052.75     58.42 o
   2   1   4     1076.93      715.29     39.34 o
   3   1   4    28757.99    30280.23    340.30 o
   4   1   4     1179.28     1317.21     40.98 o
   5   1   4     1643.60     1900.01     69.35 o
   6   1   4     5095.71     5437.70    115.86 o
   7   1   4     7017.00     6854.34    163.52 o
   8   1   4     1154.60     2082.59    114.96 o
   9   1   4      781.65      614.34    104.10 o
  10   1   4       89.28      486.36    100.38 o
  11   1   4       22.56      370.84    103.43 o
  12   1   4       76.42        5.15     90.04 o
  13   1   4      325.73      424.78    119.04 o
 -13   2   4      566.96      858.06    143.61 o
 -12   2   4       17.64       -2.47     80.61 o
 -11   2   4       20.26       -5.30     92.91 o
 -10   2   4     1827.24     2482.42    161.41 o
  -9   2   4      358.41      443.38     77.71 o
  -8   2   4     2002.49     2145.41    194.05 o
  -7   2   4     6492.28     6293.06    182.53 o
  -6   2   4      138.04       87.58     46.48 o
  -5   2   4      135.58      197.53     30.77 o
  -4   2   4   106285.66   108011.92   1353.09 o
  -3   2   4        4.55       87.10     26.47 o
  -2   2   4    94015.20    99292.20    994.87 o
  -1   2   4   129381.98   133527.19   1201.42 o
   0   2   4     2428.15     2990.50     34.30 o
   1   2   4   303746.25   316881.56   3328.08 o
   2   2   4    43693.47    44858.52    462.64 o
   3   2   4    45236.72    47885.79    577.72 o
   4   2   4    65459.34    67666.02    740.64 o
   5   2   4    17748.14    17238.03    268.75 o
   6   2   4     3829.49     4268.30    106.49 o
   7   2   4    18297.29    19429.91    358.06 o
   8   2   4     2126.64     2007.72    109.59 o
   9   2   4      733.39      719.29     83.49 o
  10   2   4     1669.03     1994.98    155.25 o
  11   2   4      912.02     1257.99    141.31 o
  12   2   4       22.58        2.66     97.58 o
  13   2   4        9.97       51.70     91.75 o
 -13   3   4       12.72       96.75    107.52 o
 -12   3   4       14.79      -91.39     91.39 o
 -11   3   4      330.94      363.61     95.49 o
 -10   3   4     1095.11     1465.30    107.36 o
  -9   3   4      720.44     1263.47    132.53 o
  -8   3   4      775.73      681.40    114.47 o
  -7   3   4    10572.20     9884.64    311.85 o
  -6   3   4    20965.84    22013.49    449.54 o
  -5   3   4    12889.94    12846.83    205.41 o
  -4   3   4    12036.84    12401.54    151.62 o
  -3   3   4    57506.07    60118.32    649.71 o
  -2   3   4   121460.61   125180.24   1181.40 o
  -1   3   4       39.69      134.52     11.41 o
   0   3   4    46794.46    50909.91    412.08 o
   1   3   4    86343.99    89897.07    780.17 o
   2   3   4    17976.39    18735.75    200.92 o
   3   3   4       72.61      113.18     12.95 o
   4   3   4     1546.33     1230.61     39.87 o
   5   3   4    14988.29    15687.89    307.27 o
   6   3   4        0.74       30.82     33.24 o
   7   3   4     1377.27     1438.46     90.82 o
   8   3   4        4.30      -50.42     50.42 o
   9   3   4      149.97       41.46     79.87 o
  10   3   4      253.76      369.00     98.14 o
  11   3   4        2.27       58.34     88.10 o
  12   3   4      209.72      212.29     98.52 o
  13   3   4        1.84      -42.23    131.64 o
 -13   4   4      538.16      819.34    151.46 o
 -12   4   4       39.41      144.90    263.29 o
 -11   4   4       76.23      268.00    108.40 o
 -10   4   4     3448.29     3656.56    288.48 o
  -9   4   4      115.81      131.73     69.09 o
  -8   4   4      729.62      907.66     70.77 o
  -7   4   4     2078.14     1686.53     81.96 o
  -6   4   4      973.27     1035.14     77.26 o
  -5   4   4    17576.11    17274.28    209.49 o
  -4   4   4     9028.88     9326.39    128.89 o
  -3   4   4    14170.45    14092.82    173.81 o
  -2   4   4    42711.96    44319.46    458.32 o
  -1   4   4    32989.32    33065.49    310.69 o
   0   4   4    41028.55    41933.84    344.31 o
   1   4   4       30.56       46.36     26.77 o
   2   4   4    15252.99    16525.99    175.41 o
   3   4   4      218.96      466.74     30.19 o
   4   4   4     4701.12     5306.91    196.98 o
   5   4   4      709.31      799.78     38.27 o
   6   4   4       73.31       62.65     29.94 o
   7   4   4      280.60      174.85     65.71 o
   8   4   4     3249.21     3391.01    139.66 o
   9   4   4      827.55      945.12    103.85 o
  10   4   4      755.35      914.76    167.48 o
  11   4   4      759.24     1231.27    196.93 o
  12   4   4      128.73      233.13    148.68 o
  13   4   4       23.80      -80.19    136.61 o
 -12   5   4        2.67       84.76    202.97 o
 -11   5   4       15.97      108.63    101.85 o
 -10   5   4      383.14      929.97    208.11 o
  -9   5   4      881.26      779.22    171.74 o
  -8   5   4      312.53      380.03     69.11 o
  -7   5   4     1459.43     1405.40     84.61 o
  -6   5   4     7247.09     7003.03    134.88 o
  -5   5   4     3398.28     3053.20    165.88 o
  -4   5   4     2078.30     2110.43     65.53 o
  -3   5   4    26939.70    26046.46    285.08 o
  -2   5   4      666.67      714.09     30.52 o
  -1   5   4    10068.21    10789.73    118.56 o
   0   5   4    12239.03    11807.54    111.84 o
   1   5   4      106.02       65.44     22.03 o
   2   5   4      874.12     1046.56     35.61 o
   3   5   4    38314.47    38579.92    383.60 o
   4   5   4    14086.05    13685.89    230.07 o
   5   5   4    15311.64    15418.70    250.52 o
   6   5   4    18363.56    16538.70    314.97 o
   7   5   4    23330.80    24440.67    424.39 o
   8   5   4    10114.29     9588.30    283.21 o
   9   5   4    11553.74    11492.36    538.64 o
  10   5   4     2831.94     2882.67    261.16 o
  11   5   4     2661.20     3368.79    298.42 o
  12   5   4     2068.88     2486.32    276.42 o
 -12   6   4        0.52      -93.85     93.85 o
 -11   6   4      300.24      542.09    161.27 o
 -10   6   4      322.08      313.15    103.37 o
  -9   6   4        8.20       76.12     64.27 o
  -8   6   4      820.05      904.95     83.08 o
  -7   6   4      649.06      955.90     81.80 o
  -6   6   4     3790.65     3926.68    107.81 o
  -5   6   4     1354.71     1482.92     63.23 o
  -4   6   4     3635.10     3491.59     86.57 o
  -3   6   4     3575.79     3166.97     89.67 o
  -2   6   4      681.19      817.71     47.44 o
  -1   6   4      218.84      276.46     23.67 o
   0   6   4      596.38      767.31     43.38 o
   1   6   4     2283.88     2527.87     60.48 o
   2   6   4    17839.76    17416.40    189.32 o
   3   6   4     7489.76     7189.52    103.70 o
   4   6   4     3748.87     3547.55     74.97 o
   5   6   4       18.43      142.42     57.25 o
   6   6   4      812.67      765.19     72.47 o
   7   6   4     3554.79     3602.47    132.63 o
   8   6   4      431.00      382.62     77.21 o
   9   6   4      124.91      177.09     73.04 o
  10   6   4      478.09      422.69     86.91 o
  11   6   4       77.17      315.80    150.09 o
  12   6   4       31.76       68.13    146.90 o
 -12   7   4        8.37      133.42    173.16 o
 -11   7   4       45.03       11.12    105.37 o
 -10   7   4      354.06      267.99    105.99 o
  -9   7   4        1.73      -56.04     56.04 o
  -8   7   4     5404.47     5282.38    177.46 o
  -7   7   4      283.10      268.63     62.86 o
  -6   7   4     1086.21     1047.23    103.81 o
  -5   7   4    19304.39    19527.22    320.74 o
  -4   7   4     8182.24     7906.85    159.02 o
  -3   7   4     8850.55     8860.03    131.62 o
  -2   7   4     1100.14     1323.08     46.49 o
  -1   7   4    58765.62    58057.06    600.22 o
   0   7   4     6463.50     6741.04     89.82 o
   1   7   4      654.40      694.12     36.19 o
   2   7   4      608.71      667.51     46.98 o
   3   7   4    12406.80    12050.25    194.46 o
   4   7   4    10173.34    10122.11    195.78 o
   5   7   4     6925.51     7022.23    170.26 o
   6   7   4     4255.26     4377.50    205.45 o
   7   7   4       41.31      -67.24     67.24 o
   8   7   4      445.07      513.34     88.02 o
   9   7   4        7.80      -50.86     68.03 o
  10   7   4      108.04      229.76     86.81 o
  11   7   4      486.13      388.71     93.79 o
 -11   8   4       10.13       -3.08     70.46 o
 -10   8   4        0.01       36.13     93.02 o
  -9   8   4      604.98      658.28     88.04 o
  -8   8   4        1.90      -60.73     62.76 o
  -7   8   4       12.10       -0.77     61.65 o
  -6   8   4      189.39      359.48     65.86 o
  -5   8   4     5292.70     5320.38    147.47 o
  -4   8   4     2883.11     2643.55     91.49 o
  -3   8   4     4980.89     5000.94     96.57 o
  -2   8   4     7652.74     6979.26    133.41 o
  -1   8   4      824.30      817.21     49.65 o
   0   8   4    11198.80    11052.00    187.71 o
   1   8   4      141.75      191.38     34.27 o
   2   8   4    27504.71    26231.90    400.88 o
   3   8   4     3563.47     3201.81     92.03 o
   4   8   4      821.13      956.12     59.13 o
   5   8   4     2232.20     2035.31    125.65 o
   6   8   4    10136.83     9997.80    301.79 o
   7   8   4      668.42      519.84    118.34 o
   8   8   4       19.34      -62.53     68.67 o
   9   8   4     1172.76     1432.70    253.88 o
  10   8   4        7.34       56.11     77.66 o
  11   8   4      123.37       33.39     81.84 o
 -10   9   4        0.21      -77.91     77.91 o
  -9   9   4       17.74      -65.21     65.21 o
  -8   9   4        7.78      -75.65     75.65 o
  -7   9   4        5.86      -63.14     63.14 o
  -6   9   4       59.79       17.33     61.41 o
  -5   9   4      218.11      155.91    117.54 o
  -4   9   4        0.29      117.28     57.51 o
  -3   9   4      156.63      174.57     49.73 o
  -2   9   4     2156.45     2337.86     89.41 o
  -1   9   4     3396.33     3441.03     92.15 o
   0   9   4     3086.63     3458.37    125.94 o
   1   9   4     1143.05     1759.38    237.42 o
   2   9   4      177.85       77.86     45.34 o
   3   9   4      677.19      942.56     69.77 o
   4   9   4       38.64      154.18    110.44 o
   5   9   4     2809.72     2429.90    187.35 o
   6   9   4      404.30      498.44     88.76 o
   7   9   4      430.35      312.53     85.06 o
   8   9   4      351.90      264.11    147.26 o
   9   9   4      473.16      635.80    104.62 o
  10   9   4      134.85       21.19     83.41 o
  -9  10   4     1113.57      909.44    155.42 o
  -8  10   4      562.26      427.93    125.97 o
  -7  10   4      355.19      517.35    128.45 o
  -6  10   4     2260.02     1774.52    174.22 o
  -5  10   4     1168.12     1064.15    141.58 o
  -4  10   4       62.99       17.42     72.49 o
  -3  10   4       59.42      108.44     53.52 o
  -2  10   4     2407.66     2372.52    157.93 o
  -1  10   4      168.47      329.72     81.89 o
   0  10   4     1758.56     2222.79    166.26 o
   1  10   4      564.86      578.90     83.05 o
   2  10   4      334.42      389.00     66.61 o
   3  10   4      102.43      116.77     70.67 o
   4  10   4     2710.18     2281.05    210.06 o
   5  10   4      333.47      529.05    164.29 o
   6  10   4      736.82      511.67    133.06 o
   7  10   4      140.97       26.61    107.51 o
   8  10   4        3.80     -101.13    101.13 o
   9  10   4       20.68       -3.55    112.13 o
  -8  11   4       92.55      -90.13    100.77 o
  -7  11   4       59.29      -96.16     96.16 o
  -6  11   4      516.72      759.70    144.06 o
  -5  11   4      336.49      278.90    123.13 o
  -4  11   4      234.75      251.02     90.34 o
  -3  11   4     1009.63      892.97     95.22 o
  -2  11   4     1685.01     1976.10    220.88 o
  -1  11   4      745.38      863.16    131.86 o
   0  11   4       45.74      -52.62     99.50 o
   1  11   4     2598.23     2941.27    195.41 o
   2  11   4      391.09      437.52    121.05 o
   3  11   4      171.16       75.34    116.27 o
   4  11   4       39.89       79.13     92.00 o
   5  11   4      966.23     1175.86    168.72 o
   6  11   4      261.90      342.41    131.64 o
   7  11   4      105.75      137.32    117.10 o
   8  11   4        2.53      -54.64    110.35 o
  -7  12   4      298.32      163.22    130.22 o
  -6  12   4      518.75      677.02    147.97 o
  -5  12   4        6.55      -20.18     84.23 o
  -4  12   4     1363.30     1878.14    228.16 o
  -3  12   4     2325.90     2418.55    254.06 o
  -2  12   4      210.76      450.94    128.03 o
  -1  12   4      360.90      456.62    129.38 o
   0  12   4     3113.36     2955.68    204.74 o
   1  12   4     2801.45     2977.74    221.24 o
   2  12   4       10.27      108.14    147.43 o
   3  12   4     1206.65     1440.24    187.53 o
   4  12   4     1290.68     1227.02    234.90 o
   5  12   4      109.34       15.17     97.58 o
   6  12   4       47.70     -108.22    108.22 o
   7  12   4      315.37      464.83    139.09 o
  -5  13   4      124.64      144.77    156.13 o
  -4  13   4      162.08      182.74    155.06 o
  -3  13   4        0.21      255.13    169.97 o
  -2  13   4      848.72     1164.56    163.58 o
  -1  13   4      133.93      294.67    130.10 o
   0  13   4      101.38      505.03    136.38 o
   1  13   4        0.52      157.31    196.76 o
   2  13   4      404.88      906.98    297.53 o
   3  13   4      157.94       63.52    190.19 o
   4  13   4        0.39      127.03    180.61 o
   5  13   4      177.52      392.80    191.26 o
  -1  14   4       50.24      389.96    213.96 o
   1  14   4       16.61      261.51    195.87 o
 -13   1   5      527.81     1081.20    107.89 o
 -12   1   5      260.45      207.96     71.11 o
 -11   1   5     1564.60     1533.27    131.42 o
 -10   1   5     1578.58     1779.58    147.59 o
  -9   1   5       15.40      -57.38     57.38 o
  -8   1   5     7960.94     8077.58    272.28 o
  -7   1   5      138.85      213.19     53.93 o
  -6   1   5     6548.08     5987.49    250.81 o
  -5   1   5    18232.76    17742.52    244.99 o
  -4   1   5     7560.31     7591.18    108.73 o
  -3   1   5       39.76       17.12     18.95 o
  -2   1   5   224548.80   222968.28   2754.09 o
  -1   1   5    63479.27    69382.12    601.24 o
   0   1   5    23840.05    24987.80    383.87 o
   1   1   5     5218.87     5209.65     93.91 o
   2   1   5    27154.20    28090.12    329.75 o
   3   1   5      115.44      379.98     28.93 o
   4   1   5    41949.86    42193.18    506.95 o
   5   1   5    25250.66    25722.22    351.75 o
   6   1   5       84.19      231.93     35.13 o
   7   1   5    15496.61    15453.38    296.06 o
   8   1   5    15122.13    15685.00    310.25 o
   9   1   5      307.27      241.54     49.93 o
  10   1   5     2705.62     3141.44    183.53 o
  11   1   5     4218.19     4999.86    240.61 o
  12   1   5       74.23      116.73     94.78 o
  13   1   5      749.06     1099.81    147.78 o
 -13   2   5       16.37      106.12     77.77 o
 -12   2   5       11.00      -64.02     64.02 o
 -11   2   5        4.06      -26.83     77.64 o
 -10   2   5      168.07      796.55     91.20 o
  -9   2   5     1956.35     2043.24    176.71 o
  -8   2   5       81.24       98.55     56.19 o
  -7   2   5       62.59      408.93     66.42 o
  -6   2   5      110.75      -23.80     41.31 o
  -5   2   5    23345.57    22921.78    458.16 o
  -4   2   5     4256.54     4271.50     92.55 o
  -3   2   5     3227.38     3979.81     53.79 o
  -2   2   5    49445.99    51387.56    495.80 o
  -1   2   5    58054.93    62062.03    590.29 o
   0   2   5   169095.41   174347.22   2163.98 o
   1   2   5    14358.00    14678.47    151.15 o
   2   2   5   136135.75   138705.97   1790.33 o
   3   2   5    69192.20    72383.69    783.17 o
   4   2   5     6490.28     6981.28    158.53 o
   5   2   5     4370.23     4801.88     96.05 o
   6   2   5     7874.71     7778.52    148.37 o
   7   2   5    15075.99    15958.10    269.87 o
   8   2   5      545.69      720.98     62.62 o
   9   2   5      303.04      526.50     75.64 o
  10   2   5      583.64      834.18    114.72 o
  11   2   5      199.89      376.99    106.84 o
  12   2   5      368.65      657.37    199.06 o
  13   2   5       21.54      185.25     98.26 o
 -13   3   5       19.10     -100.86    139.80 o
 -12   3   5       44.97     -153.63    169.26 o
 -11   3   5      261.34      265.36     73.07 o
 -10   3   5        6.10      -24.95     59.31 o
  -9   3   5     5456.45     5309.47    181.14 o
  -8   3   5     2359.98     2279.52    113.07 o
  -7   3   5     3429.75     2837.50    160.47 o
  -6   3   5    21763.54    22164.38    387.34 o
  -5   3   5     2724.82     2800.30     64.68 o
  -4   3   5    30823.46    29761.13    315.03 o
  -3   3   5       90.95       56.06     27.61 o
  -2   3   5    27586.38    28907.53    286.40 o
  -1   3   5     5558.60     5198.93     64.99 o
   0   3   5     1196.83     1272.76     29.19 o
   1   3   5      732.13      762.79     31.66 o
   2   3   5      934.20      672.27     39.05 o
   3   3   5      407.60      381.84     17.36 o
   4   3   5    58228.74    58699.41    684.66 o
   5   3   5    27538.91    27040.17    406.34 o
   6   3   5    23016.91    22240.98    373.19 o
   7   3   5      309.38      253.11     55.52 o
   8   3   5       14.18      -47.81     47.81 o
   9   3   5     3336.05     2850.38    169.29 o
  10   3   5       87.34       31.55     80.78 o
  11   3   5      154.78      176.77     96.10 o
  12   3   5       34.96      -82.59     83.63 o
  13   3   5       69.01       47.19    134.84 o
 -13   4   5      444.73      407.75    134.82 o
 -12   4   5      424.01      754.99    235.96 o
 -11   4   5     1217.22     1296.18    162.69 o
 -10   4   5     1975.73     2751.02    181.39 o
  -9   4   5     3472.94     2607.16    132.58 o
  -8   4   5     7128.87     7412.89    182.16 o
  -7   4   5        1.22      -39.63     39.63 o
  -6   4   5    25468.22    24047.05    361.85 o
  -5   4   5     5555.71     5441.84     90.46 o
  -4   4   5     6607.15     6709.79     94.92 o
  -3   4   5     9682.41     9009.96    105.42 o
  -2   4   5     1024.25     1373.84     57.45 o
  -1   4   5    24294.35    24338.37    224.01 o
   0   4   5      203.93      368.71     24.74 o
   1   4   5    21788.78    21717.58    194.39 o
   2   4   5     3138.41     3056.58     52.66 o
   3   4   5    28151.31    26404.19    322.73 o
   4   4   5      127.09      199.98     24.69 o
   5   4   5     1660.67     1527.30     48.82 o
   6   4   5     8665.22     8046.86    151.16 o
   7   4   5      117.78      215.78     76.35 o
   8   4   5     7442.43     7480.39    288.57 o
   9   4   5       25.06       25.82     51.50 o
  10   4   5     1389.66     1944.14    216.09 o
  11   4   5      739.23      705.06    176.35 o
  12   4   5      275.51      301.61    156.84 o
  13   4   5      110.59      -40.45    142.64 o
 -12   5   5       52.64      242.25    149.56 o
 -11   5   5     1330.49     1737.54    211.66 o
 -10   5   5       30.75      189.83     96.69 o
  -9   5   5       34.27      208.62     95.58 o
  -8   5   5     4480.26     4424.36    207.86 o
  -7   5   5       22.39      -30.09     42.67 o
  -6   5   5      881.40      893.79     53.31 o
  -5   5   5     1439.31     1282.81     63.82 o
  -4   5   5     3640.41     3066.84     72.33 o
  -3   5   5     4889.80     4745.88     77.44 o
  -2   5   5      806.38      799.77     29.59 o
  -1   5   5    24839.47    24729.25    242.03 o
   0   5   5    14379.67    15339.00    140.48 o
   1   5   5      785.63      777.43     23.57 o
   2   5   5    71158.02    72556.08    696.52 o
   3   5   5     4694.86     5186.76    168.78 o
   4   5   5       56.15       25.07     22.70 o
   5   5   5    10676.17    11075.66    173.84 o
   6   5   5     7984.31     7687.85    170.21 o
   7   5   5      415.29      638.32     73.49 o
   8   5   5      902.39     1235.81    105.39 o
   9   5   5      149.50      512.74    142.29 o
  10   5   5      345.69      594.35    154.35 o
  11   5   5      362.38      457.74    162.16 o
  12   5   5      244.95      524.80    173.51 o
 -12   6   5      284.47      235.56    116.40 o
 -11   6   5     1422.92     1921.42    177.25 o
 -10   6   5      783.03     1133.82    250.69 o
  -9   6   5     1381.39     1678.32    153.13 o
  -8   6   5     1310.63     1287.52    131.47 o
  -7   6   5     3951.37     3815.86    190.25 o
  -6   6   5     5153.05     5803.79    133.99 o
  -5   6   5      744.76      622.86     48.08 o
  -4   6   5       65.91       59.19     31.65 o
  -3   6   5    32152.88    33027.55    375.85 o
  -2   6   5      803.71      725.78     32.71 o
  -1   6   5    10168.71     9838.70    115.00 o
   0   6   5    19937.24    21378.07    197.45 o
   1   6   5     3939.40     3762.07     60.58 o
   2   6   5     2957.04     3526.42     83.88 o
   3   6   5      839.50      890.43     63.41 o
   4   6   5     3468.03     3291.98     85.35 o
   5   6   5    11526.54    11434.03    233.73 o
   6   6   5       17.32      149.19     47.79 o
   7   6   5      914.61      750.55     73.57 o
   8   6   5     3067.34     3191.47    155.08 o
   9   6   5      910.81      791.09     97.28 o
  10   6   5       69.39      -33.82     69.43 o
  11   6   5      919.76     1274.56    211.84 o
  12   6   5      307.14      536.15    182.38 o
 -11   7   5       22.08      -97.55     97.55 o
 -10   7   5        4.73      -52.60     73.79 o
  -9   7   5        2.00      -31.93     58.76 o
  -8   7   5      999.07     1016.84     92.12 o
  -7   7   5      159.64      115.49     59.38 o
  -6   7   5      130.41      364.92     58.94 o
  -5   7   5     5803.71     5613.52    124.27 o
  -4   7   5        4.20       34.59     33.45 o
  -3   7   5     2605.14     2747.84     67.72 o
  -2   7   5     9954.58     9254.20    135.35 o
  -1   7   5       21.45      200.15     35.14 o
   0   7   5       53.80       94.29     23.31 o
   1   7   5     8735.90     8274.96    130.39 o
   2   7   5      482.07      629.40     42.07 o
   3   7   5       61.22      108.53     37.40 o
   4   7   5      199.96      289.01     43.64 o
   5   7   5      259.49      201.18     51.23 o
   6   7   5     1109.87     1149.82    131.47 o
   7   7   5       25.53      -20.40     62.14 o
   8   7   5     1068.77     1164.26    110.05 o
   9   7   5      347.91      405.63     89.77 o
  10   7   5       80.57       98.37     80.49 o
  11   7   5      151.32      243.87    119.05 o
 -11   8   5      473.66      350.14     86.94 o
 -10   8   5       38.74      -30.56     66.48 o
  -9   8   5      477.74      763.51     90.73 o
  -8   8   5      660.05      374.63     75.95 o
  -7   8   5     1439.30     1192.41     94.31 o
  -6   8   5     4198.42     3947.64    244.77 o
  -5   8   5     4086.85     4138.20    144.24 o
  -4   8   5     6860.23     6287.74    142.88 o
  -3   8   5    15120.90    15351.42    219.29 o
  -2   8   5     6998.27     6399.53    117.61 o
  -1   8   5     8820.99     8368.04    148.70 o
   0   8   5    35023.35    35380.59    435.90 o
   1   8   5    10725.04    11191.14    186.76 o
   2   8   5    13976.68    13436.81    237.48 o
   3   8   5     2454.07     2380.79     81.72 o
   4   8   5     4203.55     4292.93    108.98 o
   5   8   5     7390.00     7320.86    237.26 o
   6   8   5     1216.30     1377.01    109.34 o
   7   8   5        1.83        0.95     70.71 o
   8   8   5      779.83      370.79    159.50 o
   9   8   5      212.86      311.63     88.40 o
  10   8   5      100.51       86.27     81.17 o
  11   8   5       28.94       56.81     83.61 o
 -10   9   5        3.40      -71.11     71.11 o
  -9   9   5        0.35      -56.61     68.27 o
  -8   9   5       84.65       14.73     67.88 o
  -7   9   5      374.86      340.14     78.52 o
  -6   9   5       38.07      -58.43     58.43 o
  -5   9   5     1615.41     1514.96     98.24 o
  -4   9   5    11184.39    10830.37    259.32 o
  -3   9   5       22.06       21.42     48.13 o
  -2   9   5     3487.83     3167.29     94.05 o
  -1   9   5      199.82      189.35     39.41 o
   0   9   5     7758.70     7807.26    193.36 o
   1   9   5     2379.71     2245.60    107.88 o
   2   9   5     1962.54     2218.08     91.64 o
   3   9   5     2514.32     2249.86     95.71 o
   4   9   5       53.88      168.23     71.44 o
   5   9   5      299.48      155.42    102.19 o
   6   9   5     3525.72     3462.56    168.66 o
   7   9   5      220.78      179.55    106.45 o
   8   9   5        1.25       11.33     90.84 o
   9   9   5      764.08      655.56    105.63 o
  10   9   5      217.85       41.93     85.20 o
  -9  10   5      116.82      164.79     90.51 o
  -8  10   5      472.17      510.61    133.42 o
  -7  10   5     1019.07     1134.05    155.77 o
  -6  10   5       58.41       36.19     97.93 o
  -5  10   5      385.49      303.03    110.71 o
  -4  10   5       76.81      -20.34     86.93 o
  -3  10   5      706.97      726.80     86.03 o
  -2  10   5      555.36      908.73     88.15 o
  -1  10   5     4633.45     4416.99    197.71 o
   0  10   5      895.66     1062.39     96.96 o
   1  10   5      164.61      243.49     72.06 o
   2  10   5       33.88      162.68     76.85 o
   3  10   5     4461.18     4252.16    163.02 o
   4  10   5      144.51      268.40     94.68 o
   5  10   5        8.52     -103.36    129.87 o
   6  10   5     1684.81     1873.17    183.45 o
   7  10   5       72.55       43.64    109.64 o
   8  10   5      431.65      479.03    133.42 o
   9  10   5        4.17      -97.93    106.10 o
  -8  11   5      203.47      161.80    116.39 o
  -7  11   5       90.39       29.45    108.58 o
  -6  11   5       16.07       59.26    111.42 o
  -5  11   5      151.12      126.32    110.00 o
  -4  11   5        1.27      -36.80     76.35 o
  -3  11   5      382.98      317.19     88.15 o
  -2  11   5      793.03      771.08    135.01 o
  -1  11   5       89.47       56.72    104.58 o
   0  11   5      355.97      374.04    115.58 o
   1  11   5     1360.08     1433.39    152.13 o
   2  11   5        0.20      -21.98    105.89 o
   3  11   5     2482.85     2524.67    195.63 o
   4  11   5      119.64       84.91    177.95 o
   5  11   5     1533.08     1743.42    147.74 o
   6  11   5      239.36      221.06    126.32 o
   7  11   5      834.42     1051.02    163.22 o
   8  11   5      112.58      -12.77    119.58 o
  -6  12   5        6.87       39.39    112.48 o
  -5  12   5      718.95      640.15    122.06 o
  -4  12   5       10.57      317.22    157.19 o
  -3  12   5      103.91      -71.32    138.39 o
  -2  12   5      240.13      184.72    116.02 o
  -1  12   5       91.09      136.53    111.50 o
   0  12   5       13.44       93.93    113.22 o
   1  12   5     2309.02     2755.65    209.83 o
   2  12   5      911.07      955.35    154.63 o
   3  12   5      207.12      359.50    135.89 o
   4  12   5      747.83      435.03    200.48 o
   5  12   5      499.72      353.71    122.60 o
   6  12   5       27.90       -9.94    117.10 o
   7  12   5      124.39      168.90    131.64 o
  -5  13   5        0.02       83.39    147.61 o
  -4  13   5      478.25      689.44    180.26 o
  -3  13   5      146.06      257.61    161.80 o
  -2  13   5     1658.63     2007.25    191.07 o
  -1  13   5      180.14      351.73    129.55 o
   0  13   5      628.41      840.04    152.80 o
   1  13   5        7.71       93.75    122.82 o
   2  13   5      712.91      801.78    160.85 o
   3  13   5        0.44      -97.58    179.19 o
   4  13   5      612.04      656.80    213.96 o
   5  13   5      411.28      601.09    223.55 o
  -1  14   5      601.67      892.76    234.19 o
   1  14   5        1.09      206.87    187.00 o
 -13   0   6     1070.53     2178.00    196.19 o
 -12   0   6        3.87       20.46     93.50 o
 -11   0   6       99.67      356.58    101.97 o
 -10   0   6     5285.01     4814.10    298.24 o
  -9   0   6      565.78      718.89    141.58 o
  -8   0   6     2662.74     3078.89    226.74 o
  -7   0   6    28420.30    25227.63    876.09 o
  -6   0   6      399.90      204.03     78.77 o
  -5   0   6      701.71      782.76     97.58 o
  -4   0   6       47.79       25.00     40.35 o
  -3   0   6    23606.95    21640.73    411.36 o
  -2   0   6   366833.63   347279.13   5250.85 o
  -1   0   6    19207.38    19642.50    296.82 o
   0   0   6    21631.63    20611.03    311.70 o
   1   0   6   129417.65   135378.48   1635.73 o
   2   0   6    44465.68    44393.16    601.04 o
   3   0   6     8076.46     6913.36    152.50 o
   4   0   6    30583.16    29107.42    539.56 o
   5   0   6    88095.58    88186.92   1563.99 o
   6   0   6      304.37      386.03     44.62 o
   7   0   6    53705.73    54105.71   1243.91 o
   8   0   6      765.34      684.17     90.47 o
   9   0   6    14658.20    15585.73    451.38 o
  10   0   6     9713.67     8833.69    316.26 o
  11   0   6      359.26      442.48    156.84 o
  12   0   6     2574.86     2351.84    257.96 o
  13   0   6     2059.64     2894.38    289.19 o
 -13   1   6       71.40      270.37     84.43 o
 -12   1   6        1.81      -23.41     63.04 o
 -11   1   6      148.99      348.08     74.28 o
 -10   1   6      499.76      518.99     73.63 o
  -9   1   6      560.97      850.49     76.76 o
  -8   1   6     1137.75     1557.94    157.04 o
  -7   1   6     6143.34     6067.19    176.29 o
  -6   1   6     2578.12     2079.99     78.00 o
  -5   1   6    76792.50    72819.73    850.66 o
  -4   1   6      261.89      343.10     23.62 o
  -3   1   6    34152.82    33700.84    376.59 o
  -2   1   6   119940.05   121039.63   1160.05 o
  -1   1   6    78662.59    81360.45    732.37 o
   0   1   6     2700.90     2369.25     40.40 o
   1   1   6     2866.07     3378.51     49.51 o
   2   1   6    91021.87    95484.77   1146.39 o
   3   1   6     2753.24     2616.70     43.20 o
   4   1   6      478.65      489.04     42.33 o
   5   1   6    32248.95    31632.24    424.58 o
   6   1   6      105.34      222.21     32.19 o
   7   1   6     6768.78     7017.37    165.87 o
   8   1   6    13606.59    12905.39    268.15 o
   9   1   6      568.13      747.99     67.83 o
  10   1   6     3372.40     3960.40    205.24 o
  11   1   6      460.62      618.22    116.69 o
  12   1   6      640.97     1031.87    138.63 o
  13   1   6       98.28      229.38    106.34 o
 -13   2   6     1018.67     1270.15    115.40 o
 -12   2   6        0.57      -63.32     63.32 o
 -11   2   6        0.09      -43.44     91.68 o
 -10   2   6     7787.25     8754.13    353.49 o
  -9   2   6        0.17      -54.51     57.47 o
  -8   2   6     3163.96     3046.01    111.28 o
  -7   2   6    17200.69    17048.86    319.98 o
  -6   2   6     1909.17     1335.38     70.36 o
  -5   2   6    17988.39    18250.24    324.02 o
  -4   2   6    42416.42    45194.90    542.60 o
  -3   2   6     4737.43     4140.63     56.24 o
  -2   2   6    23906.59    24324.86    243.15 o
  -1   2   6    56584.77    56691.53    513.89 o
   0   2   6    54168.51    57785.15    502.71 o
   1   2   6   171639.44   185143.27   1827.28 o
   2   2   6      364.38      415.57     24.97 o
   3   2   6     5143.82     5468.73     78.00 o
   4   2   6    10574.30    10276.39    124.24 o
   5   2   6     1586.19     1615.68     45.18 o
   6   2   6       99.13      227.16     37.49 o
   7   2   6     1650.08     2113.42     78.05 o
   8   2   6      148.45       90.72     43.09 o
   9   2   6      117.11      334.57     68.04 o
  10   2   6     2369.76     2602.18    169.04 o
  11   2   6       33.69       44.69     96.51 o
  12   2   6      156.40      363.83    113.52 o
  13   2   6      441.58      643.90    181.68 o
 -13   3   6       19.33     -102.35    102.35 o
 -12   3   6      350.24      201.48    165.71 o
 -11   3   6      335.09      507.44     79.12 o
 -10   3   6      347.06      357.53     75.59 o
  -9   3   6     1193.73      997.92    101.36 o
  -8   3   6     1046.07      905.64     83.52 o
  -7   3   6     5301.34     4644.37    282.52 o
  -6   3   6     5688.71     5530.73    140.33 o
  -5   3   6     1123.51     1146.20     42.52 o
  -4   3   6    18870.35    18492.91    218.31 o
  -3   3   6    66622.16    66637.27    642.65 o
  -2   3   6      111.29       97.63     23.09 o
  -1   3   6    15568.03    17422.87    179.17 o
   0   3   6    41023.39    43715.14    358.50 o
   1   3   6    28762.44    29503.71    286.28 o
   2   3   6      446.10      427.12     22.41 o
   3   3   6      310.88      461.20     26.38 o
   4   3   6    28935.13    29861.96    364.02 o
   5   3   6     1148.13     1182.32     80.62 o
   6   3   6     5221.61     4966.15    114.54 o
   7   3   6      125.71      194.75     37.90 o
   8   3   6      325.78      292.89     60.84 o
   9   3   6     1496.48     1844.75    142.26 o
  10   3   6      655.01      741.33    153.82 o
  11   3   6       22.84      -83.16     83.16 o
  12   3   6      120.18      144.42     99.90 o
  13   3   6       21.87      267.54    153.64 o
 -13   4   6        7.39     -111.60    111.60 o
 -12   4   6      210.45      417.24    126.69 o
 -11   4   6      637.90      790.99    134.71 o
 -10   4   6        6.86      128.48     95.81 o
  -9   4   6     2210.71     2789.49    120.51 o
  -8   4   6       59.55      108.62     55.51 o
  -7   4   6       17.44        5.56     37.47 o
  -6   4   6    12374.90    12178.04    191.37 o
  -5   4   6     5683.56     5635.04     88.32 o
  -4   4   6    25375.75    24718.25    284.48 o
  -3   4   6     2624.99     2518.76     48.91 o
  -2   4   6     1040.45     1382.57     48.37 o
  -1   4   6   120442.17   123135.64   1060.96 o
   0   4   6    13206.59    13953.24    127.60 o
   1   4   6    78914.52    81362.81    679.79 o
   2   4   6    37762.29    38604.21    383.56 o
   3   4   6    47676.12    46671.75    507.10 o
   4   4   6    91171.26    91505.64   1140.98 o
   5   4   6     5495.44     5388.38     98.89 o
   6   4   6    11400.83    11049.13    268.08 o
   7   4   6    41754.26    42146.70    683.67 o
   8   4   6      935.78     1122.51     71.41 o
   9   4   6        0.59       34.24     35.60 o
  10   4   6     3268.93     3685.78    274.11 o
  11   4   6       39.60      249.80    145.13 o
  12   4   6       57.15       98.29    134.48 o
 -12   5   6      856.40      916.61    149.69 o
 -11   5   6      190.76      297.38    113.02 o
 -10   5   6     1168.62     1167.85    135.60 o
  -9   5   6     5057.78     5442.13    244.49 o
  -8   5   6      494.95      681.52    109.00 o
  -7   5   6     4589.74     4333.72    142.37 o
  -6   5   6     2930.96     2485.86     85.34 o
  -5   5   6     5707.56     5864.29    100.65 o
  -4   5   6       56.09       14.46     24.58 o
  -3   5   6     3291.60     3339.44     60.39 o
  -2   5   6      616.99      700.42     28.38 o
  -1   5   6     1922.65     1874.00     40.51 o
   0   5   6     1236.13     1122.72     28.27 o
   1   5   6     5045.60     4569.65     67.42 o
   2   5   6     3245.05     2972.96    154.65 o
   3   5   6    12697.34    12786.78    166.43 o
   4   5   6     1073.97     1104.51     40.59 o
   5   5   6     7074.40     7033.46    139.68 o
   6   5   6      500.57      413.46     52.81 o
   7   5   6      148.33      241.00     52.10 o
   8   5   6     1380.35     1974.11    122.97 o
   9   5   6      346.71      369.80     85.16 o
  10   5   6        5.38       17.74    115.68 o
  11   5   6       90.35      273.93    152.93 o
  12   5   6      246.04      437.87    170.68 o
 -12   6   6       30.67      -78.75    104.25 o
 -11   6   6       74.33      167.39    109.34 o
 -10   6   6      537.41      662.49    127.71 o
  -9   6   6      195.79      167.89     96.06 o
  -8   6   6      142.34      195.59     76.54 o
  -7   6   6     1905.78     2160.78    152.81 o
  -6   6   6     2021.92     1762.74     89.38 o
  -5   6   6     2061.20     2082.93     74.64 o
  -4   6   6     3717.40     3299.08     85.59 o
  -3   6   6    31680.85    30230.90    347.68 o
  -2   6   6      219.92      296.85     26.52 o
  -1   6   6     4460.34     4261.86     65.98 o
   0   6   6     6764.84     6899.40     80.73 o
   1   6   6    35127.57    36561.54    351.45 o
   2   6   6     8937.17     9267.42    115.26 o
   3   6   6    16911.65    15685.80    188.97 o
   4   6   6     4188.15     4022.35     96.68 o
   5   6   6     7127.02     6353.22    156.87 o
   6   6   6    17009.63    16889.84    323.14 o
   7   6   6      869.65     1156.86     98.34 o
   8   6   6     2229.66     2486.97    155.95 o
   9   6   6        6.99       45.63     66.41 o
  10   6   6        3.62      -66.38     70.16 o
  11   6   6       99.73      174.58    140.16 o
  12   6   6       67.67       75.22    149.74 o
 -11   7   6      166.92       18.73    112.41 o
 -10   7   6      257.52      366.51     83.88 o
  -9   7   6     2866.14     2655.69    132.54 o
  -8   7   6      269.27      507.47     79.64 o
  -7   7   6        1.61       13.65     61.35 o
  -6   7   6     6444.80     6395.91    165.34 o
  -5   7   6     1635.57     1753.55     82.39 o
  -4   7   6    11557.38    11766.14    195.85 o
  -3   7   6       34.83       61.41     29.09 o
  -2   7   6    16699.57    16141.94    210.12 o
  -1   7   6    25908.06    25160.07    269.04 o
   0   7   6      139.90      166.79     26.50 o
   1   7   6     4163.26     4149.55     73.22 o
   2   7   6    14624.65    15149.45    185.31 o
   3   7   6    16938.61    16741.44    252.61 o
   4   7   6     6009.92     5604.82    123.58 o
   5   7   6     5468.88     5462.29    148.69 o
   6   7   6      233.58      315.45    122.77 o
   7   7   6       28.95      -39.93     61.12 o
   8   7   6      486.27      509.36     95.27 o
   9   7   6      660.98      606.13     99.76 o
  10   7   6      427.00      226.55    107.69 o
  11   7   6      768.80      934.39    117.46 o
 -11   8   6      293.25      228.30     86.01 o
 -10   8   6       57.01      130.13     76.29 o
  -9   8   6     1871.83     1626.73    118.32 o
  -8   8   6      475.12      540.55     81.89 o
  -7   8   6      438.70      502.73    115.77 o
  -6   8   6       60.41       29.32     94.22 o
  -5   8   6     3787.06     3475.80    128.29 o
  -4   8   6     6096.18     6277.10    143.62 o
  -3   8   6       98.43      185.31     48.46 o
  -2   8   6      150.73      191.23     37.92 o
  -1   8   6      395.01      408.98     42.98 o
   0   8   6    15578.81    14808.59    210.21 o
   1   8   6     8968.92     8952.99    160.62 o
   2   8   6      389.59      477.90     65.74 o
   3   8   6     2865.92     2853.62    101.34 o
   4   8   6        1.89       90.80     38.77 o
   5   8   6       35.85      118.45     66.47 o
   6   8   6      690.52      661.31    117.98 o
   7   8   6     2387.68     2201.67    137.81 o
   8   8   6        3.52      -59.30     71.74 o
   9   8   6      160.38      -36.23     90.31 o
  10   8   6        1.69        6.88     77.32 o
  11   8   6      404.13      422.78    101.10 o
 -10   9   6      131.08       53.22     75.20 o
  -9   9   6      220.89       84.76     76.90 o
  -8   9   6       37.62      -29.89     68.80 o
  -7   9   6      316.99      443.66     78.60 o
  -6   9   6       19.42       41.67     59.36 o
  -5   9   6      310.43      469.55     70.52 o
  -4   9   6     1119.14     1107.54     84.87 o
  -3   9   6     1121.17     1064.13     72.32 o
  -2   9   6     4058.83     4227.23    105.58 o
  -1   9   6      948.51      749.94     59.33 o
   0   9   6      523.96      762.85     74.51 o
   1   9   6     1437.16     1865.37    100.12 o
   2   9   6      934.92     1185.32     73.58 o
   3   9   6     3105.14     3129.41    109.08 o
   4   9   6      366.33      258.83     74.80 o
   5   9   6       15.25       23.82     84.56 o
   6   9   6        4.12      -46.22     68.62 o
   7   9   6      359.05      324.13     85.45 o
   8   9   6      122.52      391.77    147.08 o
   9   9   6       98.34        6.38    109.82 o
  10   9   6        9.72       79.65     89.37 o
  -9  10   6      347.07      297.46     85.65 o
  -8  10   6      650.51      437.87    128.10 o
  -7  10   6        3.15       77.71    105.74 o
  -6  10   6      149.18       34.77     96.51 o
  -5  10   6      791.21      551.77    121.35 o
  -4  10   6      804.19      919.41    194.09 o
  -3  10   6      614.80      678.10    104.30 o
  -2  10   6        5.54       78.32     66.01 o
  -1  10   6     4286.17     4780.53    182.30 o
   0  10   6     1735.65     1960.03    119.81 o
   1  10   6      495.20      510.26     81.40 o
   2  10   6      817.42      771.69    100.24 o
   3  10   6     4630.49     4589.60    227.28 o
   4  10   6     2225.70     2342.46    156.19 o
   5  10   6      105.77      207.00    125.08 o
   6  10   6     1972.65     1906.88    187.00 o
   7  10   6     1863.80     1675.17    180.97 o
   8  10   6     1385.40     1704.98    187.71 o
   9  10   6      342.66      331.77    134.84 o
  -8  11   6       35.97      -51.45    107.16 o
  -7  11   6     1113.89     1399.82    173.87 o
  -6  11   6      157.57      127.39    115.32 o
  -5  11   6       24.96       26.61    104.32 o
  -4  11   6     1645.11     1814.15    136.30 o
  -3  11   6     3302.06     3347.37    168.58 o
  -2  11   6       12.02      105.21    104.17 o
  -1  11   6        3.34      -86.83     97.50 o
   0  11   6     2130.68     2176.42    175.62 o
   1  11   6     1253.54     1620.59    162.31 o
   2  11   6      297.21      288.39    122.29 o
   3  11   6      894.44     1060.95    156.44 o
   4  11   6      794.27      694.48    115.23 o
   5  11   6        8.11      -94.56     94.56 o
   6  11   6     1590.48     1442.40    182.03 o
   7  11   6      294.24      525.86    143.35 o
   8  11   6      115.90      101.48    132.00 o
  -6  12   6      676.70      462.35    139.09 o
  -5  12   6      758.91      703.34    109.29 o
  -4  12   6       91.23      228.16    147.26 o
  -3  12   6     2421.55     2237.23    240.22 o
  -2  12   6      972.17     1192.19    152.44 o
  -1  12   6      542.86      759.51    142.72 o
   0  12   6      151.48      262.20    121.06 o
   1  12   6     2908.67     3004.60    353.24 o
   2  12   6      483.71      753.96    149.21 o
   3  12   6      101.04      333.22    176.00 o
   4  12   6      221.24      261.87    199.06 o
   5  12   6      507.29      347.74    207.58 o
   6  12   6      507.56      591.66    121.17 o
   7  12   6        0.74       23.06    125.26 o
  -5  13   6      238.07      466.61    166.42 o
  -4  13   6       51.20      236.67    153.29 o
  -3  13   6      236.10      238.45    160.03 o
  -2  13   6      198.05      284.61    131.86 o
  -1  13   6        0.44       20.29    121.91 o
   0  13   6       75.71      176.48    326.27 o
   1  13   6       15.55      127.19    127.00 o
   2  13   6      199.76      181.34    132.70 o
   3  13   6        1.41       30.87    186.64 o
   4  13   6       99.32      307.64    210.06 o
   5  13   6       87.22      172.45    211.13 o
  -1  14   6       81.90      398.83    212.55 o
 -13   1   7      840.29      760.97    101.47 o
 -12   1   7       46.22      -62.07     62.07 o
 -11   1   7     3098.00     3523.47    214.08 o
 -10   1   7     1715.90     1952.04    109.39 o
  -9   1   7     1136.21      832.03     75.02 o
  -8   1   7    28380.54    27858.63    525.78 o
  -7   1   7      747.71      907.24     47.86 o
  -6   1   7    11323.07    10389.71    166.86 o
  -5   1   7    72793.30    69747.72    814.80 o
  -4   1   7    15603.83    15536.22    179.13 o
  -3   1   7    22810.25    23237.21    267.29 o
  -2   1   7    56909.73    60011.00    575.13 o
  -1   1   7    29184.21    29192.84    260.72 o
   0   1   7    17120.85    16824.38    173.74 o
   1   1   7    49364.24    50192.15    458.61 o
   2   1   7     6960.59     6867.53     73.65 o
   3   1   7   107846.95   110189.70   1208.50 o
   4   1   7     1258.45     1521.55     35.36 o
   5   1   7    14529.68    14800.84    217.71 o
   6   1   7     8140.06     8225.52    155.61 o
   7   1   7     1585.39     1700.93     78.25 o
   8   1   7      610.91      787.50     66.86 o
   9   1   7        5.97       -7.49     48.77 o
  10   1   7       97.76      168.60     85.01 o
  11   1   7      175.01      400.10    107.86 o
  12   1   7      385.30      431.93    114.61 o
  13   1   7      139.94      281.03    113.46 o
 -13   2   7      102.70      140.16     82.45 o
 -12   2   7      201.71      214.24     79.77 o
 -11   2   7       14.40      255.30     70.45 o
 -10   2   7     1912.50     2307.04    116.26 o
  -9   2   7      206.42      289.75     63.51 o
  -8   2   7       76.99      252.57     49.65 o
  -7   2   7      181.06       96.27     40.99 o
  -6   2   7       88.26      118.21     34.92 o
  -5   2   7      805.02      860.74     51.00 o
  -4   2   7    44201.60    42469.75    551.54 o
  -3   2   7     6182.60     6694.35     86.35 o
  -2   2   7    22847.89    23528.82    236.75 o
  -1   2   7     1624.51     1986.37     33.35 o
   0   2   7   231212.25   237651.20   2144.47 o
   1   2   7    21861.24    22840.78    229.52 o
   2   2   7     1457.20     1427.59     49.65 o
   3   2   7    65825.75    66168.40    678.90 o
   4   2   7    21035.73    21166.32    234.41 o
   5   2   7    21118.62    20760.83    281.80 o
   6   2   7      132.07      205.94     26.65 o
   7   2   7    15417.73    17060.13    284.96 o
   8   2   7     2153.60     1659.76     85.25 o
   9   2   7       20.19       32.96     54.85 o
  10   2   7       32.95      127.72     84.95 o
  11   2   7      169.95      167.84    111.77 o
  12   2   7       94.59      -46.44     85.60 o
  13   2   7      126.80      275.87    107.71 o
 -13   3   7      153.03      100.82    117.97 o
 -12   3   7        0.04      -97.39     97.39 o
 -11   3   7     1293.31     1756.48    108.96 o
 -10   3   7      642.16      620.89     77.49 o
  -9   3   7      186.60        8.16     86.86 o
  -8   3   7     1578.17     1139.15     78.98 o
  -7   3   7     1725.46     2030.06     94.24 o
  -6   3   7     7300.63     6693.17    140.52 o
  -5   3   7    14752.70    14164.62    207.24 o
  -4   3   7    22448.20    21280.14    248.24 o
  -3   3   7     6167.24     6842.01     84.82 o
  -2   3   7    20621.10    19855.88    204.70 o
  -1   3   7    59798.12    58529.05    535.89 o
   0   3   7    38183.52    39911.52    341.95 o
   1   3   7    20584.68    21303.78    216.71 o
   2   3   7       56.27       54.73     20.12 o
   3   3   7      198.74       46.36     18.15 o
   4   3   7    46480.86    44430.73    528.54 o
   5   3   7      544.60      667.69     37.90 o
   6   3   7    11135.58    11103.52    188.00 o
   7   3   7     3836.02     3485.75    102.53 o
   8   3   7      136.63      217.02     59.67 o
   9   3   7    13563.08    14989.22    710.38 o
  10   3   7      180.35      548.58    104.87 o
  11   3   7      330.57      364.29    102.46 o
  12   3   7      626.46      783.64    143.89 o
  13   3   7        1.60      162.87    139.09 o
 -12   4   7       57.50      -10.40    134.84 o
 -11   4   7      195.92       62.54    161.45 o
 -10   4   7      192.47      110.37     99.49 o
  -9   4   7        1.22      264.96     88.30 o
  -8   4   7     1597.49     1244.15     81.54 o
  -7   4   7     1795.44     1585.54     76.46 o
  -6   4   7     2201.22     2273.49    108.28 o
  -5   4   7     1599.60     1686.81     46.85 o
  -4   4   7    10701.76    10797.13    140.66 o
  -3   4   7     6588.43     6207.84     86.99 o
  -2   4   7    29470.97    29653.87    284.85 o
  -1   4   7     2739.09     3207.83     65.39 o
   0   4   7      155.56      213.41     16.95 o
   1   4   7     6024.85     7080.33     77.38 o
   2   4   7     1538.72     2028.39     65.05 o
   3   4   7       19.14      126.12     27.94 o
   4   4   7     7828.51     8381.43    311.83 o
   5   4   7      487.66      587.90     32.64 o
   6   4   7     9170.50     8746.10    254.25 o
   7   4   7      243.48      500.32    118.87 o
   8   4   7     9551.43     8914.33    225.68 o
   9   4   7     1654.67     1379.95    195.51 o
  10   4   7     1091.23     1799.62    146.90 o
  11   4   7     2811.25     2343.32    255.13 o
  12   4   7      500.95      682.70    185.22 o
 -12   5   7      187.29      301.36    125.75 o
 -11   5   7      891.19      932.07    155.59 o
 -10   5   7      128.48      141.94    101.96 o
  -9   5   7     1399.04     2094.18    164.55 o
  -8   5   7     1815.15     1884.08    161.09 o
  -7   5   7      200.48      143.19     56.49 o
  -6   5   7      995.74      966.16     58.24 o
  -5   5   7     1899.51     1847.37     64.93 o
  -4   5   7       32.92      121.93     30.34 o
  -3   5   7     7332.65     7621.95    115.87 o
  -2   5   7     6970.85     6916.90     87.67 o
  -1   5   7    11171.87    11548.99    120.78 o
   0   5   7     2010.63     2069.78     37.87 o
   1   5   7    57509.48    58143.67    512.76 o
   2   5   7    17499.89    17130.87    199.08 o
   3   5   7     2866.34     2865.63     74.08 o
   4   5   7       51.13       31.44     23.58 o
   5   5   7      815.50      697.42     50.51 o
   6   5   7     1570.55     1702.44     72.05 o
   7   5   7     2249.59     1782.17     70.61 o
   8   5   7      691.38      671.93     83.94 o
   9   5   7      949.08      992.45     97.69 o
  10   5   7        0.57     -102.19    102.19 o
  11   5   7      259.80      149.39    146.90 o
  12   5   7      404.73      816.47    194.45 o
 -12   6   7        0.40     -106.54    106.54 o
 -11   6   7      142.28      139.71    107.21 o
 -10   6   7        0.80      -88.79     97.13 o
  -9   6   7     1128.64     1435.85    112.53 o
  -8   6   7       46.53       76.79     58.38 o
  -7   6   7      276.38      444.96     65.67 o
  -6   6   7     8273.28     8444.52    239.95 o
  -5   6   7     6400.94     6395.62    140.02 o
  -4   6   7       62.64      143.12     35.16 o
  -3   6   7       92.06      129.59     33.28 o
  -2   6   7    29186.55    28975.01    298.84 o
  -1   6   7      222.52      161.98     22.60 o
   0   6   7     1965.04     2343.04     42.61 o
   1   6   7     1337.57     1560.01     53.60 o
   2   6   7    24238.90    24001.21    253.62 o
   3   6   7     1958.02     2354.10     59.62 o
   4   6   7     7164.92     6815.65    132.04 o
   5   6   7    14469.65    13854.32    271.62 o
   6   6   7     4061.00     4332.22    133.98 o
   7   6   7      335.43      382.66     75.53 o
   8   6   7      305.79      330.09     76.59 o
   9   6   7     1769.56     2054.72    134.49 o
  10   6   7      648.54      717.74    101.85 o
  11   6   7      206.95      292.03    153.64 o
  12   6   7      253.82      365.48    164.29 o
 -11   7   7       27.30     -101.21    101.21 o
 -10   7   7       63.45      144.53     70.65 o
  -9   7   7       13.64      -24.29     61.91 o
  -8   7   7     1528.04     1698.15    112.78 o
  -7   7   7      157.98      237.10     64.35 o
  -6   7   7        4.13      -24.31     58.08 o
  -5   7   7     5521.48     5325.82    122.13 o
  -4   7   7       86.16       82.07     38.66 o
  -3   7   7      254.23      394.99     60.92 o
  -2   7   7      476.53      443.86     35.16 o
  -1   7   7      131.79      159.63     29.22 o
   0   7   7        6.00       -2.83     25.73 o
   1   7   7      966.20      970.49     39.49 o
   2   7   7     4597.32     4309.63     92.07 o
   3   7   7      893.26     1064.97     53.55 o
   4   7   7     2083.66     2061.08     78.16 o
   5   7   7     6838.44     7081.96    183.30 o
   6   7   7      990.36      882.49     91.79 o
   7   7   7     1705.50     1472.00    114.55 o
   8   7   7     4030.71     4202.02    186.19 o
   9   7   7      408.26      535.39     97.58 o
  10   7   7      522.55      528.63    139.45 o
  11   7   7      524.07      702.33    235.08 o
 -11   8   7        0.71      -67.56     67.56 o
 -10   8   7       44.71      175.73     77.45 o
  -9   8   7       25.59       62.86     74.76 o
  -8   8   7      102.16       -2.75     66.17 o
  -7   8   7      815.69      875.69     94.33 o
  -6   8   7     1460.72     1188.66     91.95 o
  -5   8   7      148.25      283.34     57.35 o
  -4   8   7      464.55      449.07     64.22 o
  -3   8   7     1623.94     1757.71     65.22 o
  -2   8   7     8060.20     7446.22    131.42 o
  -1   8   7      444.07      562.97     45.19 o
   0   8   7     1405.06     1497.58     57.20 o
   1   8   7     3099.64     3273.77    100.28 o
   2   8   7     7818.45     8098.91    169.77 o
   3   8   7     3866.58     3914.22    117.53 o
   4   8   7       19.25       60.74     38.83 o
   5   8   7     6624.80     6591.73    366.37 o
   6   8   7     3181.34     2881.97    150.81 o
   7   8   7      488.95      562.43    112.30 o
   8   8   7      889.25      964.72    152.93 o
   9   8   7      807.00      893.08    111.78 o
  10   8   7      225.32      346.02     95.03 o
  11   8   7      316.21      247.21    102.55 o
 -10   9   7      871.18      967.26    107.78 o
  -9   9   7      484.20      130.24     78.60 o
  -8   9   7      536.14      450.60     85.43 o
  -7   9   7     3462.34     2775.15    139.59 o
  -6   9   7     5028.43     5049.04    175.09 o
  -5   9   7      107.87       43.72    107.87 o
  -4   9   7     2681.47     2597.31    116.13 o
  -3   9   7     8514.74     7815.14    182.84 o
  -2   9   7     3231.29     3551.48     97.74 o
  -1   9   7       30.05      -23.93     41.52 o
   0   9   7      256.77      210.05     60.65 o
   1   9   7     9306.09     9253.96    220.28 o
   2   9   7      478.31      554.56     59.88 o
   3   9   7     1175.61     1301.38     78.50 o
   4   9   7      231.38      292.47     77.97 o
   5   9   7     2483.33     2174.22    149.79 o
   6   9   7     1207.19     1065.15    107.65 o
   7   9   7     1625.80     1794.28    134.28 o
   8   9   7      471.39      607.45    101.57 o
   9   9   7       26.99       14.94     85.16 o
  10   9   7       50.76      -31.93    105.21 o
  -9  10   7      228.44      108.08     80.92 o
  -8  10   7      332.65      177.77    114.97 o
  -7  10   7       13.22       15.61     99.00 o
  -6  10   7        1.27       65.64     96.51 o
  -5  10   7       54.66       19.16     95.81 o
  -4  10   7       33.14        4.89     69.89 o
  -3  10   7     4078.06     4460.59    160.63 o
  -2  10   7     2649.25     2676.15    130.05 o
  -1  10   7     1207.69     1206.95    107.37 o
   0  10   7     4776.18     4525.61    174.25 o
   1  10   7      393.02      408.90     81.73 o
   2  10   7      114.10      249.94    100.41 o
   3  10   7      878.49     1009.92    111.22 o
   4  10   7     2636.09     2602.91    160.63 o
   5  10   7       58.39      -47.38    105.92 o
   6  10   7      917.27      991.76    155.06 o
   7  10   7       34.04       19.87    111.77 o
   8  10   7     1144.17     1357.24    181.68 o
   9  10   7        2.11       59.97    121.35 o
  -8  11   7      127.70      163.93    124.90 o
  -7  11   7     1394.44     1331.69    173.51 o
  -6  11   7        6.47      151.87    110.35 o
  -5  11   7     1276.27     1535.01    171.74 o
  -4  11   7      966.54      881.50    110.47 o
  -3  11   7     2057.22     1907.38    189.84 o
  -2  11   7     1077.94     1269.82    145.87 o
  -1  11   7      725.75      517.59    121.74 o
   0  11   7     4010.91     3840.89    215.87 o
   1  11   7      272.00      398.95    186.64 o
   2  11   7     5158.54     4874.42    250.15 o
   3  11   7      731.96      838.12    147.62 o
   4  11   7     1725.64     1777.95    200.66 o
   5  11   7      711.72      828.87    171.74 o
   6  11   7      529.01      719.25    150.45 o
   7  11   7      510.82      399.54    143.00 o
   8  11   7       17.13       -0.71    119.93 o
  -6  12   7      206.15      164.29    127.74 o
  -5  12   7      248.56      220.53     95.27 o
  -4  12   7      156.43       64.58    136.26 o
  -3  12   7      547.72      774.60    182.74 o
  -2  12   7     1125.96     1188.63    155.65 o
  -1  12   7     1030.18      911.95    147.08 o
   0  12   7      691.31      909.42    149.89 o
   1  12   7      810.50      794.59    149.40 o
   2  12   7     2050.78     2461.79    253.35 o
   3  12   7        0.22      109.06    129.59 o
   4  12   7       45.13      245.55    203.32 o
   5  12   7        8.61      -74.16    176.71 o
   6  12   7      458.42      463.90    120.15 o
   7  12   7       26.73      -16.32    128.10 o
  -5  13   7      542.62      893.83    187.71 o
  -4  13   7      879.40      723.86    179.90 o
  -3  13   7       20.94      154.35    150.80 o
  -2  13   7      147.25       56.77    149.39 o
  -1  13   7     1765.10     1879.58    258.85 o
   0  13   7       48.84      165.24    323.43 o
   1  13   7       30.16       83.57    125.76 o
   2  13   7      123.20       25.62    125.55 o
   3  13   7     1373.28     1405.14    259.38 o
   4  13   7       25.75       28.74    194.45 o
  -1  14   7       35.00      484.35    221.77 o
 -13   0   8      331.66      466.75    139.00 o
 -12   0   8       98.99      -39.99     90.49 o
 -11   0   8        0.39       -5.22     93.21 o
 -10   0   8     1494.63     1677.04    144.27 o
  -9   0   8      145.78       19.25     72.94 o
  -8   0   8      144.45      428.14     86.59 o
  -7   0   8     3128.56     2211.69    132.54 o
  -6   0   8     1034.02     1074.56     88.85 o
  -5   0   8     4404.00     3961.26    148.76 o
  -4   0   8    56050.95    57649.83   1048.24 o
  -3   0   8   214052.69   211658.22   2848.82 o
  -2   0   8     5599.28     6025.79    134.76 o
  -1   0   8      747.89      546.62     52.07 o
   0   0   8   212996.25   205545.73   2692.59 o
   1   0   8    30736.54    31630.66    843.90 o
   2   0   8    11286.37    13064.57    197.61 o
   3   0   8    24180.11    24684.42    786.10 o
   4   0   8   123037.72   127178.63   2234.86 o
   5   0   8     7357.33     8003.22    231.60 o
   6   0   8    15076.79    14414.07    546.80 o
   7   0   8     3877.60     1914.33    143.00 o
   8   0   8    12437.87    13342.90    388.11 o
   9   0   8      620.80      619.86     92.95 o
  10   0   8     5305.43     4911.26    325.38 o
  11   0   8      519.65      618.12    163.22 o
  12   0   8     1457.32     1663.82    232.42 o
  13   0   8      571.08      858.34    198.00 o
 -13   1   8        2.89      -76.68     76.68 o
 -12   1   8       36.74      -65.10     65.52 o
 -11   1   8       43.52      229.17     72.38 o
 -10   1   8      347.96      738.38     80.42 o
  -9   1   8      133.66      200.34     57.94 o
  -8   1   8      325.19      562.00     72.68 o
  -7   1   8     1766.79     1774.20    134.90 o
  -6   1   8     6620.67     6264.16    117.46 o
  -5   1   8     2041.13     1792.32    139.99 o
  -4   1   8     3608.52     4420.43     69.32 o
  -3   1   8    10281.59    10019.61    187.70 o
  -2   1   8     2812.35     3100.08     48.91 o
  -1   1   8    42225.82    42937.32    412.36 o
   0   1   8     3968.38     3505.27     53.75 o
   1   1   8   170968.95   179556.50   1628.43 o
   2   1   8    15019.50    15023.70    143.98 o
   3   1   8    30081.69    31047.66    325.22 o
   4   1   8    28321.34    30846.30    329.00 o
   5   1   8    23016.37    21194.15    267.08 o
   6   1   8    19264.90    18717.25    298.89 o
   7   1   8        6.97       46.89     37.53 o
   8   1   8     6800.47     6607.82    168.46 o
   9   1   8      261.93      220.35     64.68 o
  10   1   8     2060.23     2231.86    161.21 o
  11   1   8       45.12      233.98    122.60 o
  12   1   8       13.09       53.71    143.89 o
  13   1   8       62.18      234.02    106.55 o
 -13   2   8       16.39      -34.45     77.68 o
 -12   2   8      877.70      822.57    121.89 o
 -11   2   8     2679.77     2767.44    130.13 o
 -10   2   8        2.40      -15.49     58.53 o
  -9   2   8     6534.38     5853.49    176.08 o
  -8   2   8     5076.86     5326.83    136.19 o
  -7   2   8      204.23       21.65     38.52 o
  -6   2   8    21652.73    21974.33    346.94 o
  -5   2   8      160.63      351.17     51.38 o
  -4   2   8     2980.03     2924.20     75.83 o
  -3   2   8     5410.20     5845.12     73.43 o
  -2   2   8      174.62      181.13     21.74 o
  -1   2   8    22864.47    24215.17    230.61 o
   0   2   8     4125.70     4405.01     60.61 o
   1   2   8    53484.20    56295.35    540.31 o
   2   2   8    50196.90    53087.08    514.38 o
   3   2   8     1748.50     1969.59     69.87 o
   4   2   8    93767.73    93788.12    955.88 o
   5   2   8     6927.45     7306.07    108.40 o
   6   2   8    11256.82    10703.69    165.55 o
   7   2   8    23761.20    24578.54    437.08 o
   8   2   8     1337.46     1674.58    105.02 o
   9   2   8     1094.98     1167.51     97.14 o
  10   2   8     3465.10     4359.31    217.57 o
  11   2   8      367.09      648.04    115.85 o
  12   2   8      218.04      310.85    191.08 o
  13   2   8      459.77      844.86    136.34 o
 -13   3   8       87.18      -52.83    110.62 o
 -12   3   8      619.25      345.53    151.34 o
 -11   3   8      128.80      239.33     72.21 o
 -10   3   8      826.26      715.79     79.87 o
  -9   3   8     3089.87     2837.26    158.10 o
  -8   3   8      103.07       61.25     38.49 o
  -7   3   8      714.96      352.74     64.76 o
  -6   3   8     4751.31     4645.06    113.17 o
  -5   3   8      982.91     1178.57     51.19 o
  -4   3   8     4626.80     4398.60     78.80 o
  -3   3   8      552.02      733.30     26.13 o
  -2   3   8     2412.23     2177.16     62.30 o
  -1   3   8    57255.08    60730.56    556.68 o
   0   3   8    10357.91     9844.17    108.18 o
   1   3   8     6478.72     7673.52     85.72 o
   2   3   8     7442.92     7370.80    105.32 o
   3   3   8    22517.93    22474.39    244.92 o
   4   3   8      302.37      503.39     46.96 o
   5   3   8    15911.34    14868.55    254.67 o
   6   3   8     1295.31     1827.97     51.58 o
   7   3   8     2097.71     2174.37    124.76 o
   8   3   8     3406.58     3597.54    141.39 o
   9   3   8     2981.50     4415.22    209.36 o
  10   3   8     2868.74     2814.79    211.13 o
  11   3   8      668.89      804.51    121.56 o
  12   3   8      806.87     1323.77    151.25 o
  13   3   8      607.37      560.28    184.87 o
 -12   4   8      213.57      345.49    129.46 o
 -11   4   8      175.90      261.16    118.69 o
 -10   4   8      273.89      266.87    136.26 o
  -9   4   8     2653.90     2918.34    182.72 o
  -8   4   8      149.39      350.11     62.07 o
  -7   4   8     9507.10     9644.62    231.09 o
  -6   4   8     2087.42     2102.52     89.15 o
  -5   4   8      481.60      444.02     25.39 o
  -4   4   8    10854.62    10623.64    142.76 o
  -3   4   8     3774.75     4081.34     67.49 o
  -2   4   8     2097.13     1939.93     37.00 o
  -1   4   8      163.88      143.88     16.75 o
   0   4   8      931.65     1089.76     26.68 o
   1   4   8    54725.71    55160.57    469.53 o
   2   4   8     3289.49     3679.52     65.52 o
   3   4   8    13445.70    13160.88    168.00 o
   4   4   8    22865.69    22308.30    300.02 o
   5   4   8       33.94       64.60     20.54 o
   6   4   8     8530.15     8083.71    177.25 o
   7   4   8      457.08      535.32     55.06 o
   8   4   8      370.94      467.94     62.96 o
   9   4   8       78.87      259.10     78.58 o
  10   4   8       66.10      255.17    106.63 o
  11   4   8      232.02      344.19    151.87 o
  12   4   8       17.40      135.19    146.90 o
 -12   5   8      580.12      447.41    137.48 o
 -11   5   8      645.53      909.09    141.63 o
 -10   5   8      418.66      176.15    106.87 o
  -9   5   8     5254.09     5318.45    405.93 o
  -8   5   8     4236.92     3912.24    392.80 o
  -7   5   8     9248.14     9300.72    207.07 o
  -6   5   8    13434.20    12128.54    211.96 o
  -5   5   8    24758.93    24480.27    340.70 o
  -4   5   8    62823.30    62919.18    737.32 o
  -3   5   8    43593.00    42512.52    449.94 o
  -2   5   8    49642.69    49095.48    480.03 o
  -1   5   8    57908.41    59159.31    524.69 o
   0   5   8   120137.08   117689.91   1015.09 o
   1   5   8     6931.07     6999.51     85.30 o
   2   5   8    52111.26    51184.01    530.87 o
   3   5   8    12216.36    12321.27    165.00 o
   4   5   8    13221.62    12479.20    211.91 o
   5   5   8     4601.69     4354.97    106.14 o
   6   5   8      285.48      219.13     43.41 o
   7   5   8     2025.16     2012.01     88.02 o
   8   5   8       22.67      -56.87     77.35 o
   9   5   8      261.50       43.11     65.66 o
  10   5   8        9.66       17.03    117.80 o
  11   5   8       12.12     -102.90    127.39 o
  12   5   8       32.18       29.81    139.09 o
 -12   6   8       79.48       64.47    157.90 o
 -11   6   8       14.32      -87.86     97.65 o
 -10   6   8       54.38      164.97    109.64 o
  -9   6   8      742.88     1020.14    132.07 o
  -8   6   8      120.02       30.63     55.88 o
  -7   6   8       70.89       23.66     52.81 o
  -6   6   8     2136.45     1950.03     80.20 o
  -5   6   8    11183.59    10156.44    220.89 o
  -4   6   8     1770.16     1624.07     65.79 o
  -3   6   8    16139.53    15687.40    214.17 o
  -2   6   8       39.57        5.98     23.07 o
  -1   6   8     9593.25     9877.73    117.92 o
   0   6   8     6288.54     6003.60     74.55 o
   1   6   8     5183.36     5286.17     70.15 o
   2   6   8    12751.01    12881.15    151.68 o
   3   6   8       50.76       41.58     24.03 o
   4   6   8      795.26      812.84     45.73 o
   5   6   8     5833.06     5933.45    152.89 o
   6   6   8      632.35      674.02     64.30 o
   7   6   8     3965.11     4162.46    170.85 o
   8   6   8      855.74      658.10    107.34 o
   9   6   8      178.87      211.13     78.24 o
  10   6   8     1530.93     1657.51    177.59 o
  11   6   8        8.33       18.81    136.97 o
  12   6   8      436.94      378.25    168.19 o
 -11   7   8       91.75      -64.90    111.46 o
 -10   7   8      175.72      305.87     79.06 o
  -9   7   8      554.45      361.88     78.05 o
  -8   7   8     2303.27     2196.23    123.96 o
  -7   7   8       31.24      -21.44     56.30 o
  -6   7   8     1082.34     1052.18     87.18 o
  -5   7   8      110.70       68.86     41.55 o
  -4   7   8     8534.78     8712.32    161.84 o
  -3   7   8      178.18      130.29     34.06 o
  -2   7   8    15876.53    15566.90    190.75 o
  -1   7   8    26467.81    26084.04    279.84 o
   0   7   8     1403.18     1417.96     46.58 o
   1   7   8      460.73      429.86     31.22 o
   2   7   8      572.02      496.08     40.93 o
   3   7   8    11060.76    10575.94    181.18 o
   4   7   8     8155.27     8105.75    156.45 o
   5   7   8       44.15      163.88     49.83 o
   6   7   8     4248.86     4220.46    173.23 o
   7   7   8     4620.74     4341.80    342.24 o
   8   7   8     6281.65     5960.19    248.74 o
   9   7   8       64.59       66.64     76.77 o
  10   7   8     2070.92     2232.89    152.58 o
  11   7   8      751.91      690.08    109.06 o
 -11   8   8        2.94      -70.34     70.34 o
 -10   8   8      524.86      550.75     91.99 o
  -9   8   8      130.76      130.09     72.40 o
  -8   8   8      414.76      562.57     84.43 o
  -7   8   8      195.58      134.99     69.59 o
  -6   8   8      255.90      154.37     64.28 o
  -5   8   8     5774.47     6200.14    165.22 o
  -4   8   8       34.32      -32.73     38.88 o
  -3   8   8      430.44      433.79     43.88 o
  -2   8   8      670.09      654.95     47.22 o
  -1   8   8     5826.67     5654.18    117.88 o
   0   8   8     2617.65     2278.80     76.62 o
   1   8   8     4700.82     4375.16    108.09 o
   2   8   8     1610.62     1731.52     81.41 o
   3   8   8     6774.30     6416.54    153.56 o
   4   8   8     1121.34     1012.96     62.17 o
   5   8   8     8440.29     7808.30    298.70 o
   6   8   8      108.90      167.18     73.05 o
   7   8   8      774.13      772.27    102.31 o
   8   8   8     2925.24     3021.23    166.38 o
   9   8   8      697.44      749.93    104.95 o
  10   8   8       12.37       74.58     83.55 o
  11   8   8      228.77      277.63     96.28 o
 -10   9   8       65.10      142.00     84.24 o
  -9   9   8      572.48      675.26    149.12 o
  -8   9   8        1.79      -65.40     65.40 o
  -7   9   8      242.75      262.61     77.94 o
  -6   9   8      240.38      433.39     77.68 o
  -4   9   8     1218.20     1267.73    112.22 o
  -3   9   8     1223.55     1459.57     82.50 o
  -2   9   8     3101.67     2966.14    100.49 o
  -1   9   8     1433.68     1638.99     78.39 o
   0   9   8     4458.08     4664.64    148.72 o
   1   9   8      587.59      534.15     72.10 o
   2   9   8    13563.64    13209.09    245.50 o
   3   9   8      319.10      395.00     65.97 o
   4   9   8     2067.12     1741.16    115.90 o
   5   9   8     3908.57     3754.42    189.11 o
   6   9   8      203.44      284.93    114.26 o
   7   9   8     1320.17     1288.72    245.72 o
   8   9   8      327.98      370.98     94.34 o
   9   9   8       94.84      117.51     83.23 o
  10   9   8       74.17       53.52     88.46 o
  -9  10   8        0.13      -80.14    100.12 o
  -8  10   8       76.60       44.35    107.51 o
  -7  10   8        7.25       66.35    104.32 o
  -6  10   8        9.49        7.45     92.26 o
  -5  10   8      113.37       57.48     98.64 o
  -4  10   8      212.67      375.67     85.67 o
  -3  10   8     1554.10     1399.39    101.99 o
  -2  10   8     2861.39     2832.08    133.34 o
  -1  10   8     1399.24     1466.10     95.14 o
   0  10   8       34.17       54.99     65.60 o
   1  10   8       63.63       20.61    101.02 o
   2  10   8     2116.88     2109.24    169.10 o
   3  10   8     3371.68     3197.27    192.33 o
   4  10   8       24.71      122.81     93.71 o
   5  10   8       71.62        3.70    106.63 o
   6  10   8      259.85      170.68    115.32 o
   7  10   8      331.80      242.00    120.64 o
   8  10   8        4.37       28.03    111.06 o
   9  10   8       36.20       -4.61    117.80 o
  -7  11   8      103.45      -15.26    106.10 o
  -6  11   8      789.94      740.54    140.87 o
  -5  11   8      224.14      477.61    125.61 o
  -4  11   8       55.71       18.50     79.88 o
  -3  11   8      201.55      161.45     83.30 o
  -2  11   8      320.89      387.03    137.68 o
  -1  11   8      534.74      542.54    122.34 o
   0  11   8      914.91     1183.64    145.93 o
   1  11   8       40.76       40.76    187.53 o
   2  11   8      512.22      579.40    133.40 o
   3  11   8     1512.17     1500.92    171.98 o
   4  11   8      860.40      877.68    124.98 o
   5  11   8      175.82      226.32    241.82 o
   6  11   8        0.11      -20.58    108.58 o
   7  11   8      363.90      611.38    156.13 o
   8  11   8        9.91      -48.26    121.00 o
  -6  12   8      146.56      133.42    123.84 o
  -5  12   8       58.49       22.19     89.56 o
  -4  12   8      264.37      222.48    155.77 o
  -3  12   8      117.08      163.22    148.32 o
  -2  12   8        0.01      -82.74    106.73 o
  -1  12   8     1025.59     1146.46    155.05 o
   0  12   8      118.74      203.18    122.67 o
   1  12   8      104.90      190.83    129.41 o
   2  12   8     2214.10     2330.25    202.76 o
   3  12   8      148.54      299.80    132.97 o
   4  12   8       13.77     -111.06    180.97 o
   5  12   8       79.49      -64.22    201.55 o
   6  12   8     1090.65     1092.00    140.01 o
   7  12   8       90.34       40.45    131.64 o
  -5  13   8      306.03      722.09    171.03 o
  -4  13   8       14.21      172.09    145.84 o
  -3  13   8      133.92      314.74    158.26 o
  -2  13   8      201.95       80.90    152.22 o
  -1  13   8       80.75      259.63    279.08 o
   0  13   8       78.92      258.80    179.01 o
   1  13   8      152.23      307.38    139.44 o
   2  13   8       32.26        3.00    125.20 o
   3  13   8        8.72       66.35    206.51 o
   4  13   8        9.81      245.90    207.58 o
 -13   1   9       54.16      -76.84     76.84 o
 -12   1   9       96.83      188.86     74.93 o
 -11   1   9     1659.08     1847.20    114.49 o
 -10   1   9      501.33      752.97     81.80 o
  -9   1   9      144.05      260.86     60.93 o
  -8   1   9    18449.16    16670.86    323.75 o
  -7   1   9     3724.60     4267.90    125.82 o
  -6   1   9       98.99      181.95     35.70 o
  -5   1   9    39948.73    38512.38    555.02 o
  -4   1   9    19229.10    19691.57    251.20 o
  -3   1   9    37637.08    36315.35    402.36 o
  -2   1   9    17080.10    17369.09    191.13 o
  -1   1   9    15766.58    16445.60    172.30 o
   0   1   9    34063.22    33059.28    315.32 o
   1   1   9   141216.67   140010.55   1863.80 o
   2   1   9    22936.36    22666.04    211.86 o
   3   1   9    37457.78    37061.38    420.31 o
   4   1   9    45641.16    45642.22    451.30 o
   5   1   9     5373.15     5482.88     90.13 o
   6   1   9     8487.48     8555.09    137.73 o
   7   1   9      413.53      500.40     59.67 o
   8   1   9      893.68     1087.21     72.38 o
   9   1   9     1287.31     1269.86     97.66 o
  10   1   9       12.85       97.19     84.73 o
  11   1   9      172.74      123.89     91.32 o
  12   1   9     1071.11     1227.51    149.42 o
  13   1   9       25.98      -15.47     92.79 o
 -13   2   9      404.66      208.37    101.58 o
 -12   2   9      787.06     1148.96    103.09 o
 -11   2   9      208.51      632.22    103.05 o
 -10   2   9     1187.58      847.64     83.80 o
  -9   2   9     2393.70     2680.39    117.84 o
  -8   2   9     4031.35     3611.55    110.59 o
  -7   2   9     3294.14     3853.77    110.40 o
  -6   2   9      369.78      615.00     51.39 o
  -5   2   9    14497.80    13508.63    227.55 o
  -4   2   9      111.68      170.81     37.02 o
  -3   2   9      403.13      369.71     20.06 o
  -2   2   9     2323.29     2092.03     43.80 o
  -1   2   9     9609.18     9860.21    106.58 o
   0   2   9     1199.23     1790.90     37.06 o
   1   2   9    62879.17    63924.40    650.94 o
   2   2   9     2089.76     2394.35     44.06 o
   3   2   9     7555.09     7669.92     86.49 o
   4   2   9      691.94      700.87     56.92 o
   5   2   9    44742.25    43601.02    518.98 o
   6   2   9        2.77      230.71     37.76 o
   7   2   9     4110.47     4132.49    122.61 o
   8   2   9     1838.81     2136.94    117.04 o
   9   2   9      444.91      675.20     83.04 o
  10   2   9       87.70      251.47     90.20 o
  11   2   9      825.23     1158.15    143.53 o
  12   2   9       31.14      217.67    101.18 o
  13   2   9       36.47      142.09    102.61 o
 -13   3   9       91.26       67.52    118.39 o
 -12   3   9      260.71      585.51    170.50 o
 -11   3   9      446.08      831.91     91.21 o
 -10   3   9      246.51      353.60     73.00 o
  -9   3   9      140.49      102.30     62.96 o
  -8   3   9       29.87       70.89     42.37 o
  -7   3   9     2770.22     2876.95    111.43 o
  -6   3   9     3263.31     2654.34     85.73 o
  -5   3   9     7112.91     7200.37    126.21 o
  -4   3   9    18296.47    18504.58    219.47 o
  -3   3   9    12693.80    11326.27    129.51 o
  -2   3   9    60992.81    61020.84    588.95 o
  -1   3   9    23697.55    23485.05    230.19 o
   0   3   9     7932.70     8270.19     96.16 o
   1   3   9     1029.85     1093.00     33.36 o
   2   3   9    17932.02    18431.18    282.60 o
   3   3   9    40724.09    42565.36    468.43 o
   4   3   9     2186.22     2001.13     57.01 o
   5   3   9    22001.46    21390.03    296.17 o
   6   3   9    16432.04    16380.13    258.75 o
   7   3   9    28108.92    27260.71    462.89 o
   8   3   9     1691.67     1572.23    100.74 o
   9   3   9    13270.51    14660.86    437.39 o
  10   3   9     1532.26     1704.61    171.38 o
  11   3   9      771.31      820.71    120.46 o
  12   3   9     2311.64     2580.15    189.71 o
  13   3   9       90.11      265.42    164.64 o
 -12   4   9       98.74      176.15    122.24 o
 -11   4   9       32.83      188.44    107.41 o
 -10   4   9      779.89     1013.35    137.06 o
  -9   4   9      987.73      873.97    122.43 o
  -8   4   9     1412.82     1990.05    101.02 o
  -7   4   9       48.60      157.66     46.53 o
  -6   4   9     5145.25     5490.35    124.80 o
  -5   4   9      865.30      784.03     33.01 o
  -4   4   9    23536.58    22863.44    268.97 o
  -3   4   9     1649.57     1745.68     44.69 o
  -2   4   9    28032.38    29838.76    275.77 o
  -1   4   9    15833.93    15696.15    161.90 o
   0   4   9      237.21      300.50     18.11 o
   1   4   9    38777.10    38868.29    353.26 o
   2   4   9      329.76      339.86     29.32 o
   3   4   9    23086.41    23995.32    281.87 o
   4   4   9       10.21       60.14     22.03 o
   5   4   9     2517.30     2398.08    128.00 o
   6   4   9      285.54      388.77     42.68 o
   7   4   9       62.94       86.36     38.45 o
   8   4   9       78.80       63.38     38.27 o
   9   4   9      810.32      839.23    110.01 o
  10   4   9      225.44      252.84     90.12 o
  11   4   9      593.21      433.25    159.68 o
  12   4   9        2.04      150.09    145.84 o
 -12   5   9       50.15     -108.16    108.16 o
 -11   5   9       78.95      -55.79    102.88 o
 -10   5   9      197.18      -29.99     96.19 o
  -9   5   9       70.78      221.73     98.36 o
  -8   5   9     3311.28     2981.55    177.73 o
  -7   5   9     1846.37     2028.14     92.15 o
  -6   5   9     1370.45      959.33     64.07 o
  -5   5   9    13864.97    13508.09    231.98 o
  -4   5   9     7472.60     7676.61    116.97 o
  -3   5   9     1183.26     1180.86     40.72 o
  -2   5   9     4363.78     4298.25     63.66 o
  -1   5   9     5714.24     6121.34     77.18 o
   0   5   9    29551.10    30250.13    280.82 o
   1   5   9     6825.64     7032.10     96.59 o
   2   5   9       26.46      179.86     33.76 o
   3   5   9      385.66      574.68     32.63 o
   4   5   9     2318.83     2257.04     79.83 o
   5   5   9    13123.67    13566.00    233.25 o
   6   5   9    14773.65    14267.63    248.37 o
   7   5   9     1466.48     1413.70     78.35 o
   8   5   9     2324.98     2095.50    126.01 o
   9   5   9      164.66      182.51     92.26 o
  10   5   9      180.52      284.93    132.71 o
  11   5   9      137.85       84.45    146.19 o
  12   5   9       72.02      311.54    162.87 o
 -12   6   9      175.66      -19.81    114.20 o
 -11   6   9       21.64      -92.72     92.72 o
 -10   6   9     1588.83     1499.49    162.71 o
  -9   6   9      284.44      271.45    105.37 o
  -8   6   9       32.33      -53.66     53.66 o
  -7   6   9     5792.68     5515.70    174.00 o
  -6   6   9     1978.83     2107.67     82.06 o
  -5   6   9     1117.53     1181.67     65.26 o
  -4   6   9     1456.13     1622.49     74.19 o
  -3   6   9    23720.21    22431.80    289.34 o
  -2   6   9    15138.42    14836.97    170.26 o
  -1   6   9       49.00       69.02     17.74 o
   0   6   9     5251.65     5156.88     71.18 o
   1   6   9    33779.01    32284.76    347.88 o
   2   6   9    25810.80    25797.38    290.49 o
   3   6   9     2138.59     2250.37     58.30 o
   4   6   9    19956.26    18849.74    255.66 o
   5   6   9     4318.85     4530.97    132.19 o
   6   6   9      856.19      809.15     68.57 o
   7   6   9      840.03      688.35     87.58 o
   8   6   9       80.39      205.89     71.24 o
   9   6   9      550.29      379.16     83.64 o
  10   6   9       37.00      128.13     81.64 o
  11   6   9      235.46      124.39    171.38 o
  12   6   9        1.19      -11.00    135.90 o
 -11   7   9        7.10      -63.34    111.06 o
 -10   7   9        4.52       28.79     68.72 o
  -9   7   9      534.37      806.64     91.91 o
  -8   7   9       14.54      133.41     68.73 o
  -7   7   9       24.90      -54.83     54.83 o
  -6   7   9      337.71      184.02     63.38 o
  -5   7   9     1426.22     1411.88     75.58 o
  -4   7   9      330.68      264.97     47.37 o
  -3   7   9        2.47       -5.10     34.41 o
  -2   7   9      105.03       58.54     30.68 o
  -1   7   9     1093.04     1001.57     44.28 o
   0   7   9     2386.77     2381.62     63.82 o
   1   7   9      840.98      909.70     40.39 o
   2   7   9     4070.88     3805.87     89.02 o
   3   7   9       74.71       92.43     36.70 o
   4   7   9     1020.87     1088.77     64.59 o
   5   7   9     2701.90     2870.80    127.50 o
   6   7   9      356.00      336.37    152.05 o
   7   7   9      129.58      141.04     71.53 o
   8   7   9      841.48      864.96    229.93 o
   9   7   9      208.73      211.93     91.90 o
  10   7   9      120.83      250.79     88.58 o
  11   7   9      253.00      270.35    141.22 o
 -11   8   9      268.30      189.31     83.95 o
 -10   8   9     1103.95     1308.35    114.05 o
  -9   8   9      621.87      602.55     90.42 o
  -8   8   9      291.63      305.04     76.72 o
  -7   8   9     4314.34     4217.13    185.27 o
  -6   8   9       13.20       14.37     60.28 o
  -5   8   9       18.50      159.57     66.88 o
  -4   8   9      687.66      678.71     73.15 o
  -3   8   9      309.45      210.61     39.48 o
  -2   8   9       35.09       68.60     34.88 o
  -1   8   9     5514.23     5432.60    115.79 o
   0   8   9     1581.69     1744.31     69.54 o
   1   8   9       98.11       42.18     40.39 o
   2   8   9       27.64       47.71     44.94 o
   3   8   9     8516.30     8644.65    183.53 o
   4   8   9       14.50      131.80     47.38 o
   5   8   9      816.19      929.74     87.28 o
   6   8   9      150.01       64.01     71.88 o
   7   8   9      154.37      287.60     83.00 o
   8   8   9       29.48      -16.87     82.50 o
   9   8   9      199.48      242.56     88.71 o
  10   8   9       13.46        3.27     78.00 o
  11   8   9       30.09       35.23    114.97 o
 -10   9   9      211.04       49.73     93.77 o
  -9   9   9      285.36      139.29     80.20 o
  -8   9   9        6.84      -61.14     61.14 o
  -7   9   9       32.91       33.83     68.27 o
  -6   9   9     1855.61     1599.90    130.32 o
  -4   9   9       45.56       30.45     50.28 o
  -3   9   9      905.60      877.72     64.25 o
  -2   9   9     1688.04     1808.86     82.91 o
  -1   9   9    10318.35     9801.75    194.42 o
   0   9   9     3282.72     2996.01    122.98 o
   1   9   9     1824.41     1891.72    104.92 o
   2   9   9    14642.40    13854.03    254.87 o
   3   9   9       98.81       73.63     71.06 o
   4   9   9      405.47      519.61    100.58 o
   5   9   9     1831.11     1550.44    136.46 o
   6   9   9     3800.53     3422.02    229.58 o
   7   9   9        0.16       35.69    117.63 o
   8   9   9      433.66      517.91     98.70 o
   9   9   9      324.35      221.86     91.83 o
  10   9   9      350.73      236.89    138.03 o
  -9  10   9      167.06       39.90    178.30 o
  -8  10   9      747.16     1159.24    170.68 o
  -7  10   9       24.90      157.19    109.64 o
  -6  10   9      121.51       58.55     96.87 o
  -5  10   9      694.94      743.73    136.26 o
  -4  10   9     4478.64     4714.13    203.50 o
  -3  10   9      189.84      363.67     73.91 o
  -2  10   9     1486.83     1731.63    111.18 o
  -1  10   9     5766.14     5635.31    171.73 o
   0  10   9     1016.53      979.15    117.04 o
   1  10   9      721.55     1073.19    138.47 o
   2  10   9       36.28      128.05    106.46 o
   3  10   9     5376.99     5103.25    185.60 o
   4  10   9       31.25     -126.14    127.39 o
   5  10   9      207.60      143.48     96.71 o
   6  10   9       10.98        2.48    107.51 o
   7  10   9      109.17      116.39    114.97 o
   8  10   9      127.86      137.68    121.35 o
  -7  11   9      990.74     1125.18    171.38 o
  -6  11   9      630.39      554.96    132.35 o
  -5  11   9      707.11      733.44    139.09 o
  -4  11   9     1281.89     1531.29    128.68 o
  -3  11   9      718.24      619.26    230.11 o
  -2  11   9     3007.43     3225.04    199.86 o
  -1  11   9      421.83      373.15    115.42 o
   0  11   9     3678.68     3650.59    216.43 o
   1  11   9      328.03      522.64    125.64 o
   2  11   9     2091.83     2507.86    260.80 o
   3  11   9      656.64     1018.34    157.74 o
   4  11   9      156.51      117.04     99.83 o
   5  11   9     1685.90     1601.46    154.71 o
   6  11   9       11.22      -98.50    130.58 o
   7  11   9      661.05      726.70    161.45 o
  -6  12   9      112.75      312.25    131.29 o
  -5  12   9      303.90      269.63     94.77 o
  -4  12   9      232.87      141.22    139.80 o
  -3  12   9      324.20      316.87    154.00 o
  -2  12   9      132.64      259.85    118.27 o
  -1  12   9      593.72      501.95    134.24 o
   0  12   9      178.01      481.65    136.14 o
   1  12   9     2151.54     2532.42    212.01 o
   2  12   9      338.13      576.69    144.17 o
   3  12   9        0.02      125.67    152.05 o
   4  12   9      114.18        3.55    200.84 o
   5  12   9      569.82      532.96    238.80 o
   6  12   9       24.16      -96.76     96.76 o
  -4  13   9      651.75      909.79    193.38 o
  -3  13   9      660.77      706.47    185.58 o
  -2  13   9      374.71      374.35    169.61 o
  -1  13   9      137.18       94.30    119.85 o
   0  13   9     1195.19     1046.36    365.48 o
   1  13   9      936.56     1231.11    170.86 o
   2  13   9        6.64      177.84    127.39 o
   3  13   9     1008.18     1054.57    253.71 o
   4  13   9     2216.49     2045.62    311.90 o
 -13   0  10       27.41     -106.23    106.23 o
 -12   0  10      785.85      845.35    137.31 o
 -11   0  10     1172.19     1137.43    159.14 o
 -10   0  10        1.98      -79.49     79.49 o
  -9   0  10    12705.59    14448.31    652.72 o
  -8   0  10      229.96       70.86     77.52 o
  -7   0  10     4119.03     3845.63    171.34 o
  -6   0  10    55989.28    53390.80   1210.12 o
  -5   0  10    51988.87    49673.15    898.72 o
  -4   0  10     1045.94     1140.62     45.92 o
  -3   0  10   217044.25   220923.72   3318.06 o
  -2   0  10   102809.76    98617.72   1487.18 o
  -1   0  10    35441.71    37450.91    693.66 o
   0   0  10   189013.47   184297.58   2424.39 o
   1   0  10    12733.91    13619.33    237.89 o
   2   0  10   281465.00   285054.03   4086.46 o
   3   0  10     1432.97     1251.91     47.87 o
   4   0  10      724.05     1110.83     47.96 o
   5   0  10    34677.23    35139.59    555.68 o
   6   0  10     4860.76     4643.08    390.49 o
   7   0  10     2178.47     1015.89    102.55 o
   8   0  10      434.86      447.80    123.13 o
  10   0  10     3173.38     3584.89    280.67 o
  11   0  10       39.24      -86.93    106.45 o
  12   0  10      520.30      559.22    169.61 o
  13   0  10       68.41     -104.68    125.97 o
 -13   1  10        1.17      -77.95     77.95 o
 -12   1  10      156.75      516.56     85.16 o
 -11   1  10       91.81       -2.95     71.43 o
 -10   1  10        0.08      -58.33     58.33 o
  -9   1  10       88.34      200.07     61.50 o
  -8   1  10       85.41      111.52     58.98 o
  -7   1  10     4878.93     3807.05    120.17 o
  -6   1  10     1914.04     2233.50     75.55 o
  -5   1  10      294.66      221.01     36.92 o
  -4   1  10    72193.04    71279.16    773.44 o
  -3   1  10    20883.82    20668.45    256.16 o
  -2   1  10    42478.31    40158.42    395.64 o
  -1   1  10     1159.22     1355.95     59.08 o
   0   1  10    91745.49    94417.82    921.14 o
   1   1  10    52717.08    51643.46    460.54 o
   2   1  10      611.60      718.85     25.55 o
   3   1  10     5230.30     5315.19     74.08 o
   4   1  10      244.24      408.42     34.96 o
   5   1  10    16540.28    16959.69    222.70 o
   6   1  10    16421.07    16564.89    238.26 o
   7   1  10      688.74      739.89     59.29 o
   8   1  10     1534.82     1561.27     82.59 o
   9   1  10     1770.87     1500.15    103.35 o
  10   1  10     2226.29     2855.61    179.25 o
  11   1  10     1418.42     1285.57    179.37 o
  12   1  10      153.60      185.95    143.71 o
  13   1  10      705.78      891.59    156.66 o
 -13   2  10        8.38      -86.63     86.63 o
 -12   2  10      612.24      815.91     98.44 o
 -11   2  10     1228.44     1242.79    102.43 o
 -10   2  10       15.36      -57.47     57.47 o
  -9   2  10     4498.01     4002.15    142.68 o
  -8   2  10      931.52     1258.58     82.47 o
  -7   2  10     3096.05     3330.24    103.54 o
  -6   2  10    21093.49    19544.94    317.91 o
  -5   2  10     1783.82     1369.24     64.09 o
  -4   2  10    10489.96    10660.16    157.08 o
  -3   2  10    31666.42    32019.74    357.11 o
  -2   2  10      606.02      501.75     28.42 o
  -1   2  10       29.27       12.32     14.94 o
   0   2  10     1440.62     1481.42     35.70 o
   1   2  10     7594.91     7905.89     96.20 o
   2   2  10      220.86      284.61     27.20 o
   3   2  10    68200.77    66934.00    615.78 o
   4   2  10      529.73      422.78     22.31 o
   5   2  10    28033.10    26854.92    331.93 o
   6   2  10    27076.12    27246.63    369.38 o
   7   2  10      176.65      220.45     34.41 o
   8   2  10    19572.74    19641.89    558.03 o
   9   2  10     3083.88     3259.51    145.45 o
  10   2  10      920.96     1148.63    129.54 o
  11   2  10     2459.57     2651.82    184.09 o
  12   2  10      612.11     1050.51    141.38 o
  13   2  10      135.77      118.61     98.25 o
 -13   3  10       55.79       16.10    139.63 o
 -12   3  10       35.23       96.73    111.30 o
 -11   3  10      108.34      192.81    104.99 o
 -10   3  10      162.51      214.96     69.70 o
  -9   3  10      259.88      498.11     72.31 o
  -8   3  10      477.41      367.34     58.01 o
  -7   3  10      798.12     1172.63     78.94 o
  -6   3  10      322.53      281.94     44.87 o
  -5   3  10     3836.22     3428.19     91.13 o
  -4   3  10     3726.46     3363.11     61.90 o
  -3   3  10     1873.98     1660.66     44.39 o
  -2   3  10    14705.49    15057.02    154.56 o
  -1   3  10    50607.64    49958.52    464.51 o
   0   3  10    12533.70    12913.56    139.59 o
   1   3  10      757.25      728.08     25.19 o
   2   3  10    53603.04    53408.59    623.57 o
   3   3  10    43505.78    45649.54    783.85 o
   4   3  10     1194.90     1127.87     61.76 o
   5   3  10    13993.75    12683.93    231.32 o
   6   3  10     8964.76     9284.97    185.16 o
   7   3  10     8097.98     7900.76    176.25 o
   8   3  10       22.36      -38.16     38.16 o
   9   3  10      496.20     1231.56    123.52 o
  10   3  10     3469.60     3520.42    360.69 o
  11   3  10      211.11      374.10    100.92 o
  12   3  10       28.71      231.35    204.92 o
 -12   4  10      867.91     1043.87    158.65 o
 -11   4  10     1525.12     2045.10    179.88 o
 -10   4  10       32.99      -32.54     93.48 o
  -9   4  10     4359.86     3902.65    205.00 o
  -8   4  10     7742.45     8035.02    300.07 o
  -7   4  10     2782.88     2908.38    113.78 o
  -6   4  10     9922.50    10049.33    188.23 o
  -5   4  10     6215.15     5505.18     88.36 o
  -4   4  10    14773.70    14680.54    185.83 o
  -3   4  10    32816.02    32466.58    395.67 o
  -2   4  10    11480.35    11685.20    123.27 o
  -1   4  10     1039.91     1033.09     34.47 o
   0   4  10    29710.22    31072.92    297.26 o
   1   4  10    15064.38    15521.96    163.85 o
   2   4  10    26215.99    25631.89    301.28 o
   3   4  10     8668.13     8796.96    147.64 o
   4   4  10     9855.48     9525.06    137.87 o
   5   4  10    15199.67    14109.08    238.85 o
   6   4  10     3526.06     3393.61     95.09 o
   7   4  10     6123.68     6423.23    181.15 o
   8   4  10       43.55       -4.45     48.97 o
   9   4  10      816.99     1087.06    177.95 o
  10   4  10     1700.34     2027.57    183.80 o
  11   4  10      135.44      194.09    143.00 o
  12   4  10       18.10      167.84    149.39 o
 -12   5  10        1.72     -103.20    103.20 o
 -11   5  10        9.89      -97.96     97.96 o
 -10   5  10        7.68      -88.60    105.56 o
  -9   5  10      944.99      655.82    122.44 o
  -8   5  10        9.32      -82.14     82.14 o
  -7   5  10     1203.78     1317.39     80.92 o
  -6   5  10     3309.73     3339.01     91.98 o
  -5   5  10      161.03      369.31     60.51 o
  -4   5  10     9588.46     9559.72    163.12 o
  -3   5  10      483.78      499.38     29.85 o
  -2   5  10     1565.11     1577.36     41.99 o
  -1   5  10     2771.53     2800.07     49.10 o
   0   5  10       93.19      120.96     38.17 o
   1   5  10     1487.84     1526.67     38.25 o
   2   5  10     2411.89     2480.88     58.91 o
   3   5  10     5658.88     5386.07     90.40 o
   4   5  10     4933.33     5098.75     97.14 o
   5   5  10     1806.60     1748.16     72.05 o
   6   5  10     3904.17     3759.04    106.67 o
   7   5  10      749.58      820.79     56.42 o
   8   5  10      216.02      132.24     69.02 o
   9   5  10       27.62      -60.79     60.79 o
  10   5  10      351.98      209.60     96.16 o
  11   5  10       56.09      -14.19    125.26 o
  12   5  10      270.82      433.61    171.38 o
 -12   6  10        0.66       21.33    114.75 o
 -11   6  10       40.70      -45.90    192.67 o
 -10   6  10     1523.59     1744.05    169.25 o
  -9   6  10       31.92       -7.75     91.92 o
  -8   6  10      784.31     1205.29     94.29 o
  -7   6  10     1374.13     1198.53     90.31 o
  -6   6  10     3699.41     3428.51    102.01 o
  -5   6  10        6.23        2.06     37.73 o
  -4   6  10     1490.80     1715.80     87.92 o
  -3   6  10      246.60      230.46     35.17 o
  -2   6  10      838.38      902.62     51.95 o
  -1   6  10       25.07       28.57     18.01 o
   0   6  10    31244.39    30389.05    286.53 o
   1   6  10     7703.53     7416.64     90.77 o
   2   6  10    12995.99    12086.83    159.15 o
   3   6  10     4740.71     5329.35     92.95 o
   4   6  10     8768.48     8283.96    139.99 o
   5   6  10     2372.85     2332.02     97.14 o
   6   6  10     1974.74     1917.70    103.18 o
   7   6  10     1326.81     1127.54    103.33 o
   8   6  10      286.96      306.04     87.29 o
   9   6  10     1400.44     1607.27    132.18 o
  10   6  10      526.43      637.64    104.23 o
  11   6  10      166.76      269.38     90.76 o
 -11   7  10      211.52      262.96    125.60 o
 -10   7  10        1.99       41.52     74.02 o
  -9   7  10      398.29      237.90    110.94 o
  -8   7  10      362.29      675.00    120.66 o
  -7   7  10       12.47      100.85     63.77 o
  -6   7  10       77.63      -48.70     53.12 o
  -5   7  10       31.08       23.95     45.69 o
  -4   7  10      196.02      198.31     47.53 o
  -3   7  10    14862.51    14030.93    218.93 o
  -2   7  10      805.26      943.60     47.16 o
  -1   7  10     8156.80     8437.40    123.83 o
   0   7  10     5018.37     5050.54     95.70 o
   1   7  10    38716.44    36180.42    471.18 o
   2   7  10    10581.70    10689.70    168.09 o
   3   7  10       33.18       -3.26     36.21 o
   4   7  10    40630.45    39061.77    527.63 o
   5   7  10     6883.21     6896.36    175.71 o
   6   7  10     3769.25     3973.87    390.67 o
   7   7  10      682.91      672.77     93.01 o
   8   7  10     6416.37     6356.90    352.88 o
   9   7  10     1143.20     1250.26    197.29 o
  10   7  10       59.51      -14.63     76.10 o
  11   7  10      355.16      390.94    141.22 o
 -11   8  10       85.70      127.98     80.49 o
 -10   8  10      145.59       80.93     74.42 o
  -9   8  10       27.41      -68.30     68.30 o
  -8   8  10      264.17      395.60     83.90 o
  -7   8  10     1617.87     1864.81    119.26 o
  -6   8  10     2403.97     2492.54    150.09 o
  -5   8  10     2430.85     2294.53    119.37 o
  -4   8  10     2826.07     2619.61    126.76 o
  -3   8  10      493.37      493.93     46.11 o
  -2   8  10        1.99       -4.29     40.75 o
  -1   8  10     1732.50     1753.28     69.19 o
   0   8  10     7384.45     7788.94    148.43 o
   1   8  10      916.57      853.24     59.69 o
   2   8  10      546.69      788.31     64.86 o
   3   8  10      732.87      756.42     66.03 o
   4   8  10    13065.14    11997.69    499.46 o
   5   8  10        0.03        1.30     66.10 o
   6   8  10      170.47      154.99     89.60 o
   7   8  10     5077.67     5113.68    209.10 o
   8   8  10       11.45       51.62     74.14 o
   9   8  10      241.25      189.78     85.34 o
  10   8  10       57.54       58.72     82.84 o
  11   8  10      201.62      425.80    160.74 o
 -10   9  10       35.54      -30.07     77.82 o
  -9   9  10       38.65      -52.19     70.58 o
  -8   9  10      119.39       10.13     75.13 o
  -7   9  10       44.28      -33.19     82.05 o
  -6   9  10      158.86      154.33     83.77 o
  -5   9  10      481.30      484.61     91.74 o
  -4   9  10        0.42       17.88     47.76 o
  -3   9  10     3358.21     3526.87    108.57 o
  -2   9  10     1004.34     1088.71     71.19 o
  -1   9  10      908.54      972.34     68.62 o
   0   9  10       58.82       20.45     54.18 o
   1   9  10     2088.85     2171.91    129.95 o
   2   9  10      353.21      450.55     62.44 o
   3   9  10       19.26      -22.39     69.65 o
   4   9  10      970.57     1300.07    107.68 o
   5   9  10      872.57      879.87    119.49 o
   6   9  10        9.67       66.35    105.74 o
   7   9  10     1152.78     1230.28    146.01 o
   8   9  10      296.73      169.66     84.12 o
   9   9  10      229.01      207.78     93.85 o
  10   9  10      818.56      847.34    183.09 o
  -9  10  10      352.94       29.81    185.93 o
  -8  10  10     1000.82      899.50    154.35 o
  -7  10  10      991.34     1100.34    158.26 o
  -6  10  10      229.30      383.22    116.03 o
  -5  10  10     1435.82     1464.75    162.87 o
  -4  10  10     7270.10     6394.91    228.14 o
  -3  10  10     1026.79     1071.91    108.01 o
  -2  10  10     1536.99     1562.27    108.93 o
  -1  10  10     6617.47     6239.27    210.29 o
   0  10  10     3606.07     3453.21    201.42 o
   1  10  10     3054.20     2678.43    190.00 o
   2  10  10      317.47      331.78    121.37 o
   3  10  10     4013.93     4124.13    171.12 o
   4  10  10     1959.90     1860.73    151.81 o
   5  10  10       44.67       23.86     91.79 o
   6  10  10       12.53      -99.71     99.71 o
   7  10  10      546.70      450.28    139.45 o
   8  10  10      213.03       78.06    119.22 o
  -7  11  10      226.68       83.39    111.77 o
  -6  11  10       52.72      -23.06    104.32 o
  -5  11  10      453.79      460.22    132.35 o
  -4  11  10      342.35      595.75    101.50 o
  -3  11  10      253.46      262.26     90.13 o
  -2  11  10      387.22      559.58    123.30 o
  -1  11  10     4061.75     4506.87    236.28 o
   0  11  10        2.47      -20.50    104.67 o
   1  11  10      285.45      286.59    154.18 o
   2  11  10     1472.44     1435.86    165.00 o
   3  11  10     1658.59     1794.40    194.45 o
   4  11  10      284.15      153.29    201.19 o
   5  11  10       81.01      149.38    104.31 o
   6  11  10      312.35      294.64    115.78 o
   7  11  10      205.54      412.67    140.51 o
  -6  12  10      594.46      686.60    155.42 o
  -5  12  10      258.99      314.03    132.00 o
  -4  12  10        5.24      -34.06    127.39 o
  -3  12  10      317.94      455.61    158.26 o
  -2  12  10     1126.82     1244.01    158.15 o
  -1  12  10      697.54      751.12    295.75 o
   0  12  10      317.19      352.83    128.22 o
   1  12  10     1491.17     1444.96    176.13 o
   2  12  10      985.46     1020.09    159.82 o
   3  12  10      202.84      161.07    128.88 o
   4  12  10      146.17      178.84    206.87 o
   5  12  10     1325.60     1165.63    270.03 o
   6  12  10      245.78      264.36    118.85 o
  -4  13  10      389.74      525.86    168.90 o
  -3  13  10       11.74       89.42    142.29 o
  -2  13  10       28.86      105.74    158.26 o
  -1  13  10        0.62      117.51    121.08 o
   0  13  10      503.40      714.49    246.61 o
   1  13  10       17.96      185.37    130.41 o
   2  13  10        2.94       76.33    128.93 o
   3  13  10      156.83      305.16    220.35 o
 -13   1  11      236.66       60.28     81.83 o
 -12   1  11     1686.07     1899.90    121.80 o
 -11   1  11       63.10      -62.89     62.89 o
 -10   1  11      286.80      313.05     69.93 o
  -9   1  11     5002.89     4175.33    142.82 o
  -8   1  11      843.04      548.25     69.63 o
  -7   1  11     1529.29     1495.76     82.92 o
  -6   1  11      115.07      520.59     83.39 o
  -5   1  11     6060.25     6069.07    127.21 o
  -4   1  11    34945.15    33200.32    432.10 o
  -3   1  11    14161.15    14155.38    159.14 o
  -2   1  11    25723.54    24197.90    235.85 o
  -1   1  11    46130.64    46226.60    452.18 o
   0   1  11     8817.08     9565.38    120.90 o
   1   1  11    12141.87    11597.00    152.58 o
   2   1  11       46.52       84.12     17.60 o
   3   1  11     1948.86     1917.05     38.77 o
   4   1  11       11.57      115.23     22.47 o
   5   1  11     3446.88     3472.95     63.58 o
   6   1  11     9355.92     9456.32    152.34 o
   7   1  11     4928.63     4611.56    130.67 o
   8   1  11      639.79      754.55     87.99 o
   9   1  11     2539.53     2623.24    129.76 o
  10   1  11      494.78      578.12    109.75 o
  11   1  11       93.28      172.62     93.96 o
  12   1  11      589.11      785.62    130.04 o
  13   1  11        2.87       97.04    140.34 o
 -13   2  11      208.45      238.39    161.45 o
 -12   2  11      421.94      288.15     82.83 o
 -11   2  11      743.05     1327.39    103.19 o
 -10   2  11      866.63      796.46     83.16 o
  -9   2  11     1753.24     2024.55    110.07 o
  -8   2  11     1243.18     1092.17     79.46 o
  -7   2  11    11846.53    12089.66    248.77 o
  -6   2  11      407.01      483.14     67.11 o
  -5   2  11       86.80       70.02     49.33 o
  -4   2  11    20204.58    20356.26    302.43 o
  -3   2  11      134.66      225.85     23.29 o
  -2   2  11       78.49       63.37     14.37 o
  -1   2  11    42252.44    40177.32    395.26 o
   0   2  11    13844.72    12933.00    164.69 o
   1   2  11     1943.67     2056.73     46.21 o
   2   2  11    15011.33    16215.28    166.20 o
   3   2  11    17370.85    16740.87    172.55 o
   4   2  11     2812.84     2319.36     47.62 o
   5   2  11      475.78      431.49     28.17 o
   6   2  11    13744.52    13784.57    206.62 o
   7   2  11     4638.32     4132.08    101.29 o
   8   2  11      441.54      673.62     77.43 o
   9   2  11      658.82      862.54     89.28 o
  10   2  11       50.46      103.18    197.47 o
  11   2  11      701.13     1150.46    138.97 o
  12   2  11     1065.18     1128.39    142.59 o
  13   2  11       84.95       57.84     93.33 o
 -13   3  11       81.91       68.53    123.14 o
 -12   3  11      895.58      976.47    150.27 o
 -11   3  11      116.30       77.53     79.02 o
 -10   3  11     1469.80     1517.77    102.48 o
  -9   3  11     2772.34     3701.11    170.96 o
  -8   3  11      160.65      621.48     67.71 o
  -7   3  11    13722.94    13812.69    283.46 o
  -6   3  11     4282.41     4262.04    129.96 o
  -5   3  11     2125.39     2004.50     57.46 o
  -4   3  11     1471.73     1390.54     42.72 o
  -3   3  11    45609.14    45039.09    471.53 o
  -2   3  11      856.64     1009.64     26.73 o
  -1   3  11    18280.75    18331.88    188.35 o
   0   3  11      809.55      950.53     31.07 o
   1   3  11      146.71      300.97     34.02 o
   2   3  11    31273.79    31222.87    340.68 o
   3   3  11    55167.82    55532.49    674.68 o
   4   3  11     1529.23     1566.60     69.84 o
   5   3  11      289.64      274.45     24.52 o
   6   3  11     8619.23     8572.13    160.71 o
   7   3  11     5435.30     5554.15    141.61 o
   8   3  11      322.56      155.74     49.68 o
   9   3  11     1689.06     1706.46    141.30 o
  10   3  11     1863.34     1990.99    150.23 o
  11   3  11       72.30       55.28     84.72 o
  12   3  11     1549.72     2147.81    279.61 o
 -12   4  11       34.46      -25.83    111.94 o
 -11   4  11        0.13       -6.27    103.87 o
 -10   4  11      797.04     1111.92    178.13 o
  -9   4  11       41.92       80.60     99.35 o
  -8   4  11     2963.93     3025.17    143.86 o
  -7   4  11      474.28      644.01     69.19 o
  -6   4  11     4537.41     4307.18    113.59 o
  -5   4  11     4941.87     5258.83     87.44 o
  -4   4  11    22886.89    21668.21    260.56 o
  -3   4  11    20789.82    18549.98    243.61 o
  -2   4  11     8070.17     8573.77     94.27 o
  -1   4  11    67625.15    65567.41    581.69 o
   0   4  11    12557.87    13872.71    155.60 o
   1   4  11   125276.89   127089.48   1149.83 o
   2   4  11     4188.48     3973.59     79.35 o
   3   4  11    35919.88    36089.47    438.25 o
   4   4  11    41139.62    40731.59    484.69 o
   5   4  11     3593.14     3829.47     85.89 o
   6   4  11    13251.46    12842.09    254.11 o
   7   4  11     1093.02      786.09     75.97 o
   8   4  11     7397.02     7824.20    208.70 o
   9   4  11        0.87       82.35     55.48 o
  10   4  11      606.77      947.18    167.48 o
  11   4  11       16.04       -9.94    121.00 o
  12   4  11      131.95      201.90    158.26 o
 -12   5  11       32.45        3.07    112.61 o
 -11   5  11        2.42      -97.91     97.91 o
 -10   5  11      216.84      210.33    131.64 o
  -9   5  11      425.08      454.70    113.04 o
  -8   5  11     2004.56     1571.79    148.89 o
  -7   5  11     4568.34     4116.88    148.19 o
  -6   5  11     4406.67     4707.34    111.75 o
  -5   5  11    12656.40    11180.67    202.64 o
  -4   5  11     8192.03     8004.97    159.39 o
  -3   5  11      884.01     1035.35     36.90 o
  -2   5  11     4341.40     4300.09     65.62 o
  -1   5  11       46.69       46.70     17.02 o
   0   5  11      177.40       83.38     18.53 o
   1   5  11     4780.72     4757.14     70.60 o
   2   5  11     4321.00     4135.95     78.50 o
   3   5  11      376.65      338.14     34.23 o
   4   5  11     6977.66     6820.03    118.45 o
   5   5  11    21463.29    20765.82    297.86 o
   6   5  11     5976.81     5536.44    132.97 o
   7   5  11      110.77      134.66     45.85 o
   8   5  11       42.33      -48.08     48.08 o
   9   5  11      764.55      669.24     92.68 o
  10   5  11       39.23       45.92     71.53 o
  11   5  11      626.17      566.67    172.45 o
  12   5  11       65.38      251.93    153.29 o
 -12   6  11       70.25       23.42    179.55 o
 -11   6  11       15.22      -97.91     97.91 o
 -10   6  11      812.38      639.48    129.23 o
  -9   6  11      646.47      689.33    124.20 o
  -8   6  11      512.99      504.89     75.87 o
  -7   6  11     1375.64     1077.75     88.58 o
  -6   6  11        2.47       47.48     38.72 o
  -5   6  11    11202.66    10777.80    203.34 o
  -4   6  11     1470.16     1589.43     72.86 o
  -3   6  11      552.13      516.46     40.09 o
  -2   6  11    26971.34    26858.28    298.11 o
  -1   6  11     5405.17     5167.53     73.38 o
   0   6  11        4.55       41.92     20.72 o
   1   6  11     3045.71     2829.52     55.22 o
   2   6  11    44060.34    42241.62    454.39 o
   3   6  11     3714.70     3625.92     80.14 o
   4   6  11      862.28      713.41     46.58 o
   5   6  11     7021.33     6883.41    155.29 o
   6   6  11    11186.41    10647.30    263.54 o
   7   6  11     4897.50     4232.40    179.21 o
   8   6  11       14.22      112.43     71.70 o
   9   6  11     4029.21     3934.46    185.17 o
  10   6  11     1472.38     1321.78    125.84 o
  11   6  11      213.34      312.25     92.91 o
 -11   7  11      203.20      122.63    120.68 o
 -10   7  11       21.68       34.91    105.65 o
  -9   7  11       39.35        6.87     98.01 o
  -8   7  11      998.65     1398.42    150.01 o
  -7   7  11      316.62      194.14     99.02 o
  -6   7  11     2064.50     2247.22    110.29 o
  -5   7  11     2653.60     2427.85    107.19 o
  -4   7  11       79.03      256.43     64.21 o
  -3   7  11     7729.22     8305.75    151.26 o
  -2   7  11    11855.29    11231.09    174.50 o
  -1   7  11      367.84      347.65     44.33 o
   0   7  11     1885.04     1936.49     60.34 o
   1   7  11     4378.76     4228.56    101.51 o
   2   7  11      636.37      669.22     47.12 o
   3   7  11       48.87      118.21     54.17 o
   4   7  11      213.65      422.68     52.79 o
   5   7  11     2272.41     2203.32    114.35 o
   6   7  11      289.22      264.65     73.35 o
   7   7  11     1593.07     1593.83    123.75 o
   8   7  11     1116.00     1656.95    271.27 o
   9   7  11      249.71       81.04     79.14 o
  10   7  11      547.85      608.22    104.19 o
  11   7  11      576.04      708.64    116.20 o
 -11   8  11       19.51      -81.54    223.01 o
 -10   8  11      649.71      615.14     96.83 o
  -9   8  11      546.95      462.47     87.47 o
  -8   8  11      186.05      297.46     79.98 o
  -7   8  11     1780.25     2175.27    129.67 o
  -6   8  11     1418.47     1228.94    116.16 o
  -5   8  11     1756.21     2037.47    115.48 o
  -4   8  11      566.73      734.93     70.11 o
  -3   8  11      854.58      801.01     53.14 o
  -2   8  11    13929.82    13908.12    210.61 o
  -1   8  11      479.33      521.00     55.58 o
   0   8  11      204.84      109.17     47.28 o
   1   8  11     2135.26     2149.96     93.32 o
   2   8  11     7306.29     7105.74    162.21 o
   3   8  11      137.16      178.86     58.55 o
   4   8  11      730.72      826.93     96.75 o
   5   8  11     1018.19     1007.07     90.09 o
   6   8  11     1824.90     1738.46    128.97 o
   7   8  11     1767.77     1950.78    134.98 o
   8   8  11        0.07      -25.36     73.10 o
   9   8  11     1202.98     1268.47    129.85 o
  10   8  11      287.52      137.32     89.69 o
 -10   9  11        8.20      -85.17     85.17 o
  -9   9  11       12.86      -84.74     85.21 o
  -8   9  11       48.41      -82.40     82.40 o
  -7   9  11      162.05       66.51     86.58 o
  -6   9  11      746.93     1152.12    120.68 o
  -5   9  11      846.18     1031.87    113.09 o
  -4   9  11     1712.62     1417.14     83.64 o
  -3   9  11        2.25       28.87     71.14 o
  -2   9  11     1348.62     1406.64     79.30 o
  -1   9  11     4788.77     4533.86    126.47 o
   0   9  11      363.53      546.80     71.29 o
   1   9  11     8326.85     7960.55    242.71 o
   2   9  11      153.00       81.71     57.42 o
   3   9  11        2.62      -69.37     69.37 o
   4   9  11        5.21        3.72     70.58 o
   5   9  11     5655.40     5238.38    227.73 o
   6   9  11      171.72      192.32    114.61 o
   7   9  11       30.51      -30.97     83.03 o
   8   9  11       72.56       40.51    140.69 o
   9   9  11      722.49      697.45    116.92 o
  10   9  11       89.91      210.77    141.22 o
  -9  10  11       54.05     -130.93    163.58 o
  -8  10  11      158.61        4.26    106.81 o
  -7  10  11      421.01      385.70    130.22 o
  -6  10  11       43.99      -62.81     90.84 o
  -5  10  11      122.89      211.13    107.51 o
  -4  10  11     1387.71     1322.62    116.56 o
  -3  10  11     2817.28     2481.86    144.57 o
  -2  10  11     1025.03      926.87     90.20 o
  -1  10  11      146.87      360.50    110.15 o
   0  10  11       67.72       50.98     99.51 o
   1  10  11     2734.72     2868.38    196.35 o
   2  10  11     1873.23     2011.06    206.34 o
   3  10  11       19.63      205.57     85.19 o
   4  10  11     1047.12     1131.28    131.28 o
   5  10  11      377.74      370.34    105.41 o
   6  10  11       27.64      -93.50     93.50 o
   7  10  11       41.42       -6.74    114.26 o
   8  10  11      339.83      478.32    141.93 o
  -7  11  11      415.49      448.51    139.45 o
  -6  11  11        8.32      -93.32     93.32 o
  -5  11  11      922.14      830.31    152.93 o
  -4  11  11        0.05      -71.27     77.02 o
  -3  11  11      978.84     1054.87    131.64 o
  -2  11  11       48.78      280.37    114.55 o
  -1  11  11        1.30      121.84    108.08 o
   0  11  11       77.18      -63.73    112.28 o
   1  11  11       18.55       84.38    111.53 o
   2  11  11      251.60      374.15    130.59 o
   3  11  11      917.65     1241.59    166.88 o
   4  11  11      185.05     -108.93    192.32 o
   5  11  11      737.27      692.51    232.06 o
   6  11  11        0.45      -96.25     96.25 o
   7  11  11      183.58      287.06    137.68 o
  -6  12  11      447.18      559.22    141.93 o
  -5  12  11       58.26      -22.35    114.61 o
  -4  12  11      389.25      339.22    154.00 o
  -3  12  11       58.32      160.38    146.55 o
  -2  12  11       73.14      102.00    113.38 o
  -1  12  11      305.32      629.51    166.59 o
   0  12  11     2871.56     2754.06    260.98 o
   1  12  11      419.11      362.58    136.31 o
   2  12  11       21.73      104.47    181.14 o
   3  12  11       75.21      140.03    259.03 o
   4  12  11     1090.92     1349.79    270.38 o
   5  12  11       97.41      130.58    225.67 o
   6  12  11       71.79       58.19    217.51 o
  -4  13  11      490.28     1075.15    201.90 o
  -3  13  11      203.01      387.12    165.71 o
  -2  13  11        0.77       85.16    148.32 o
  -1  13  11      441.15      270.75    130.03 o
   0  13  11       78.80      103.38    123.07 o
   1  13  11      323.83      266.50    169.43 o
   2  13  11      132.79      361.69    143.87 o
   3  13  11     1334.88     1317.85    279.61 o
 -13   0  12      638.58      573.91    163.05 o
 -12   0  12        7.11      142.77    194.45 o
 -11   0  12        8.43      -96.51     96.51 o
 -10   0  12     4653.82     5966.90    303.56 o
  -9   0  12     2192.74     2000.39    153.54 o
  -8   0  12      840.77      514.57     94.09 o
  -7   0  12    10656.81    10808.42    326.93 o
  -6   0  12       31.51      -46.38     46.38 o
  -5   0  12       83.54      238.25     59.75 o
  -4   0  12     3184.46     2795.75    123.62 o
  -3   0  12     1451.51     1135.32     62.44 o
  -2   0  12    12703.43    12369.27    194.12 o
  -1   0  12     8544.58     8454.89    151.85 o
   0   0  12   126851.67   126200.39   1681.51 o
   1   0  12    28836.70    28102.33    623.08 o
   2   0  12    84662.35    85087.55   1046.85 o
   3   0  12   242311.16   247535.48   3014.25 o
   4   0  12      961.07     1170.57     54.29 o
   5   0  12    55069.22    53285.88   1251.82 o
   6   0  12    40885.98    40722.65    740.27 o
   7   0  12    30500.85    29739.94    734.01 o
   8   0  12    11380.42    11159.28    345.58 o
   9   0  12     8102.31     8386.15    430.41 o
  10   0  12     1944.60     1964.72    221.77 o
  11   0  12     3533.72     4424.43    325.74 o
  12   0  12      835.07      607.48    178.84 o
  13   0  12       61.30      -41.87    136.61 o
 -13   1  12      189.35      261.54     87.54 o
 -12   1  12       10.83      139.86     77.12 o
 -11   1  12      290.75      -66.42     66.42 o
 -10   1  12     1206.03     1607.79    101.92 o
  -9   1  12     1297.94     1020.81     88.28 o
  -8   1  12     2488.99     2846.05    117.65 o
  -7   1  12      776.44      554.59     63.39 o
  -6   1  12    25778.88    24479.63    380.42 o
  -5   1  12      530.31      640.88     38.42 o
  -4   1  12     1257.73     1148.05     55.07 o
  -3   1  12       48.41      143.19     17.73 o
  -2   1  12    17459.98    18448.86    185.59 o
  -1   1  12        3.01      167.81     34.97 o
   0   1  12    38957.43    38211.93    383.95 o
   1   1  12      923.51      786.91     33.40 o
   2   1  12    47929.05    51053.33    456.00 o
   3   1  12     2688.16     2950.57     45.46 o
   4   1  12    48335.25    46228.68    481.50 o
   5   1  12     2809.77     3338.01     65.15 o
   6   1  12     6403.74     5996.64    111.63 o
   7   1  12    15806.64    14817.34    291.30 o
   8   1  12     2365.71     2677.97    124.97 o
   9   1  12     2490.04     2535.08    127.69 o
  10   1  12        6.87      -14.41     81.91 o
  11   1  12     1204.48     1570.87    151.62 o
  12   1  12        3.43      114.82     88.81 o
  13   1  12        0.41       66.56    100.16 o
 -13   2  12      190.35      301.20    128.78 o
 -12   2  12      595.46      699.25     99.36 o
 -11   2  12      257.94      202.46     72.60 o
 -10   2  12      101.52       45.82     62.51 o
  -9   2  12     4293.33     3940.49    140.28 o
  -8   2  12     3100.00     3314.40    132.91 o
  -7   2  12      133.02      279.73     59.71 o
  -6   2  12    31942.75    29432.79    583.98 o
  -5   2  12     3927.70     3791.88     96.69 o
  -4   2  12     1635.62     1649.83     63.08 o
  -3   2  12    93420.83    92202.43    987.17 o
  -2   2  12     3966.00     3765.80     53.65 o
  -1   2  12    28716.62    28226.70    288.49 o
   0   2  12    28400.98    27463.37    272.41 o
   1   2  12      269.47      317.80     24.01 o
   2   2  12    10678.59    10899.61    121.57 o
   3   2  12     6061.82     5221.36     71.43 o
   4   2  12      543.42      584.40     28.03 o
   5   2  12      222.39      358.85     30.54 o
   6   2  12     6111.83     5588.56    118.41 o
   7   2  12     5469.16     5476.18    136.93 o
   8   2  12     5233.65     5104.13    210.97 o
   9   2  12       39.96       67.45     58.29 o
  10   2  12       53.12       20.78     78.91 o
  11   2  12     1030.23      966.03    133.37 o
  12   2  12        0.28       82.75    128.10 o
  13   2  12      102.57       21.59    154.00 o
 -12   3  12       33.04       45.87    109.77 o
 -11   3  12       86.52      -13.62     97.96 o
 -10   3  12      550.61      467.23     76.09 o
  -9   3  12       55.69      680.80     79.49 o
  -8   3  12     1587.23     1694.18     96.83 o
  -7   3  12      553.25      776.24     70.24 o
  -6   3  12     4906.81     4914.61    143.56 o
  -5   3  12    13409.88    13437.28    203.10 o
  -4   3  12      123.32       77.19     24.16 o
  -3   3  12    32643.31    32937.25    431.01 o
  -2   3  12    76798.74    76121.33    692.83 o
  -1   3  12    10321.51     9668.50    113.85 o
   0   3  12    10001.90    10222.40    114.73 o
   1   3  12    45727.91    46265.45    437.82 o
   2   3  12   106255.30   112013.17   1071.89 o
   3   3  12    10668.88     9932.13    139.31 o
   4   3  12     9561.51     9006.36    132.88 o
   5   3  12    21057.56    21402.61    254.15 o
   6   3  12    13799.38    12606.46    217.12 o
   7   3  12      166.90      179.10     44.23 o
   8   3  12      325.46      354.15     51.58 o
   9   3  12     1802.00     1632.41    141.75 o
  10   3  12      189.07      265.01     90.31 o
  11   3  12       12.99      -24.42     80.96 o
  12   3  12       79.19      309.66    105.62 o
 -12   4  12      208.43       49.15    115.47 o
 -11   4  12      298.82      185.73    189.48 o
 -10   4  12      134.12       -5.77     99.23 o
  -9   4  12      276.80      285.72    103.18 o
  -8   4  12        8.84      -47.64     70.43 o
  -7   4  12      111.65      103.87     54.67 o
  -6   4  12     1999.70     2181.61     94.80 o
  -5   4  12     5745.25     5503.22    101.04 o
  -4   4  12    11211.50    11010.62    160.76 o
  -3   4  12    13149.83    12576.00    179.78 o
  -2   4  12    21956.37    22002.61    205.61 o
  -1   4  12    15025.03    14263.55    163.87 o
   0   4  12     1512.09     1713.62     42.98 o
   1   4  12     4080.57     4908.62     74.19 o
   2   4  12      533.04      520.22     41.66 o
   3   4  12     6155.84     5950.20    109.01 o
   4   4  12       88.01      147.03     30.43 o
   5   4  12    12683.95    12589.39    214.53 o
   6   4  12       58.67      125.62     30.44 o
   7   4  12     2210.24     2426.58     79.56 o
   8   4  12    11334.96    11392.60    272.11 o
   9   4  12     2158.34     2300.46    208.57 o
  10   4  12       29.77      -94.74     94.74 o
  11   4  12     1413.21     1853.65    239.87 o
  12   4  12      892.85      825.34    199.06 o
 -12   5  12      360.02      442.72    133.69 o
 -11   5  12      983.81     1165.52    156.93 o
 -10   5  12      668.31      481.52    124.23 o
  -9   5  12      464.11      421.80    115.16 o
  -8   5  12     3647.15     3093.64    189.15 o
  -7   5  12     2052.71     2456.75    118.11 o
  -6   5  12      637.57      767.20     49.69 o
  -5   5  12     1192.91     1335.77     65.06 o
  -4   5  12      604.98      676.14     52.10 o
  -3   5  12       66.24       68.03     27.54 o
  -2   5  12      242.75      265.18     24.27 o
  -1   5  12    10607.41    10364.96    117.70 o
   0   5  12     2002.65     1890.07     54.10 o
   1   5  12    10989.49    10447.55    123.87 o
   2   5  12      883.07      825.67     41.01 o
   3   5  12     1061.57     1170.37     49.74 o
   4   5  12     1143.77     1216.83     53.47 o
   5   5  12     4017.09     3848.78    127.87 o
   6   5  12     1404.06     1308.23     69.87 o
   7   5  12     1568.85     1786.27    114.42 o
   8   5  12      841.19      745.14     75.24 o
   9   5  12     1071.51      905.18    100.08 o
  10   5  12        0.10      102.02    144.06 o
  11   5  12      974.82     1303.31    216.80 o
  12   5  12      177.36      208.29    150.09 o
 -11   6  12        1.03     -103.58    103.58 o
 -10   6  12      512.83      869.06    169.08 o
  -9   6  12       79.65      227.75    175.47 o
  -8   6  12      227.93      219.05     67.34 o
  -7   6  12      445.93      384.78     70.87 o
  -6   6  12     1732.11     1864.35     81.03 o
  -5   6  12       43.12       77.30     44.54 o
  -4   6  12     3304.00     3338.91    103.56 o
  -3   6  12    10734.27     9674.58    165.98 o
  -2   6  12     7715.48     7113.21    127.88 o
  -1   6  12     1156.06     1128.93     36.24 o
   0   6  12    43992.73    43472.59    420.66 o
   1   6  12      974.45     1162.27     41.96 o
   2   6  12     3227.01     3356.70     75.60 o
   3   6  12     3064.05     3299.11     81.24 o
   4   6  12     1254.75     1201.11     56.92 o
   5   6  12     3285.71     3319.42    107.26 o
   6   6  12     1482.00     1500.10    114.95 o
   7   6  12      209.66      385.02     79.81 o
   8   6  12      567.51      559.71     92.27 o
   9   6  12      196.48      132.69     83.08 o
  10   6  12     1860.20     2046.74    150.50 o
  11   6  12      184.17       40.37    127.21 o
 -11   7  12      579.82      573.70    190.72 o
 -10   7  12      274.11      356.15    126.19 o
  -9   7  12      230.33       -5.37    102.62 o
  -8   7  12     4133.08     4201.63    199.63 o
  -7   7  12      900.51      687.08    122.31 o
  -6   7  12     1247.99     1351.66    155.17 o
  -5   7  12     1502.29     1505.64     92.07 o
  -4   7  12    25407.88    23151.71    379.54 o
  -3   7  12     1382.24     1412.06     61.66 o
  -2   7  12     2372.15     2631.07     77.98 o
  -1   7  12     8318.58     7873.74    138.65 o
   0   7  12    18463.23    18574.37    242.30 o
   1   7  12    11412.94    10660.87    175.97 o
   2   7  12     4701.38     4947.38    124.25 o
   3   7  12    30674.33    28577.33    410.18 o
   4   7  12     2931.71     2790.28     92.18 o
   5   7  12       22.88       -6.93     56.52 o
   6   7  12        2.44      -40.53     61.84 o
   7   7  12      469.52      372.40    117.63 o
   8   7  12     1176.36     1205.21    183.27 o
   9   7  12      323.53      216.13     83.35 o
  10   7  12        9.41      -20.16     79.44 o
  11   7  12       24.75      -74.06     80.81 o
 -10   8  12      208.01      336.19     86.84 o
  -9   8  12        3.54      -64.66     72.15 o
  -8   8  12      134.36      166.49     86.17 o
  -7   8  12     4643.17     4253.08    202.55 o
  -6   8  12     1247.11     1701.41    189.13 o
  -5   8  12      527.97      467.23     69.28 o
  -4   8  12     3890.22     3562.09    128.53 o
  -3   8  12     2043.19     2323.40     78.81 o
  -2   8  12    14562.74    13721.04    210.28 o
  -1   8  12      461.46      472.41     52.56 o
   0   8  12     7332.51     7573.60    162.73 o
   1   8  12     4322.30     4213.30    161.98 o
   2   8  12      742.38      926.62     70.52 o
   3   8  12      289.37      236.87     54.10 o
   4   8  12        2.15      -28.52     51.86 o
   5   8  12     2551.17     2613.61    128.08 o
   6   8  12     4134.55     4200.05    183.65 o
   7   8  12        0.22       42.43    136.43 o
   8   8  12      146.75      274.25     87.55 o
   9   8  12       25.09      -70.46     70.46 o
  10   8  12      104.13       52.41     84.63 o
 -10   9  12      161.65       -9.98    108.76 o
  -9   9  12      276.33      145.01    112.66 o
  -8   9  12     1252.66     1012.72    126.98 o
  -7   9  12      407.15      174.11     93.30 o
  -6   9  12      402.17      465.01    102.89 o
  -5   9  12     5220.47     4955.61    215.36 o
  -4   9  12       61.19      106.44     97.88 o
  -3   9  12     1185.11     1241.75     92.05 o
  -2   9  12     3191.84     3259.97    122.64 o
  -1   9  12       90.65      229.92     52.69 o
   0   9  12      778.90     1063.43     87.10 o
   1   9  12     1004.67     1046.53    106.89 o
   2   9  12      911.05      920.93    103.39 o
   3   9  12       14.82      165.25     81.12 o
   4   9  12        2.72       16.80     92.36 o
   5   9  12      925.78      892.62    123.85 o
   6   9  12        3.69      -91.55    109.64 o
   7   9  12       99.63      122.60     77.28 o
   8   9  12      226.12      206.64     89.03 o
   9   9  12        0.49      -77.13     81.90 o
  10   9  12      499.72      347.38    160.38 o
  -9  10  12       70.15     -167.13    167.13 o
  -8  10  12       68.13      -96.87     96.87 o
  -7  10  12        8.04      -96.16     96.16 o
  -6  10  12        0.19      -90.13     90.13 o
  -5  10  12       88.36       39.39    100.06 o
  -4  10  12      193.82      115.69     79.34 o
  -3  10  12     1382.37     1571.97    122.02 o
  -2  10  12      111.99      152.45     67.50 o
  -1  10  12       31.58       96.77    100.28 o
   0  10  12     1166.42     1130.40    140.13 o
   1  10  12     6018.40     5745.68    260.94 o
   2  10  12     1071.10      810.29    140.33 o
   3  10  12      214.38      397.09    129.50 o
   4  10  12     5007.52     4752.58    220.31 o
   5  10  12     3953.25     3430.62    352.53 o
   6  10  12     1398.26     1379.24    144.54 o
   7  10  12      962.64     1366.82    176.71 o
   8  10  12     1421.26     1079.05    172.80 o
  -7  11  12       53.62       39.39    105.74 o
  -6  11  12       35.26       18.45    110.71 o
  -5  11  12       61.55      103.26    111.06 o
  -4  11  12      539.78      551.84     98.94 o
  -3  11  12        9.96       52.86     81.69 o
  -2  11  12     1835.02     1963.12    174.05 o
  -1  11  12       60.35       68.50    107.53 o
   0  11  12       15.26      -53.81    124.72 o
   1  11  12      391.29      428.76    183.80 o
   2  11  12     2122.07     2096.73    193.42 o
   3  11  12      255.90      376.33    137.81 o
   4  11  12        1.75     -184.87    184.87 o
   5  11  12      644.38      416.22    117.84 o
   6  11  12     1515.22     1680.11    239.69 o
   7  11  12       16.68     -113.90    113.90 o
  -6  12  12       25.00      198.00    123.48 o
  -5  12  12      818.78      860.83    160.38 o
  -4  12  12      310.60      340.29    152.58 o
  -3  12  12       47.83      252.64    142.64 o
  -2  12  12      138.21      178.13    150.09 o
  -1  12  12     2132.68     2160.94    190.01 o
   0  12  12       47.39      245.04    129.04 o
   1  12  12        4.52      121.15    127.77 o
   2  12  12     1086.08     1107.24    173.39 o
   3  12  12      814.50     1029.71    169.79 o
   4  12  12       62.78     -130.22    210.42 o
   5  12  12        0.17      136.61    217.16 o
   6  12  12      982.12      717.47    260.80 o
  -4  13  12       82.87      252.29    155.06 o
  -3  13  12       11.94      210.42    157.55 o
  -2  13  12        0.96      184.87    156.13 o
  -1  13  12      286.37      407.72    133.93 o
   0  13  12      660.49      740.73    154.27 o
   1  13  12       21.76      172.56    203.50 o
   2  13  12      790.46      876.87    162.20 o
 -13   1  13      197.60      233.61     86.32 o
 -12   1  13     1541.21     1814.24    123.58 o
 -11   1  13       14.77      -63.10     63.10 o
 -10   1  13     1224.06     1967.50    114.25 o
  -9   1  13     3156.39     2616.86    149.14 o
  -8   1  13        0.86       50.90     54.94 o
  -7   1  13     7638.71     7213.05    180.36 o
  -6   1  13     6282.07     7026.40    157.38 o
  -5   1  13     5953.15     5707.81    131.26 o
  -4   1  13    23689.66    22367.58    380.75 o
  -3   1  13     9544.16     9292.38    117.92 o
  -2   1  13     6294.69     5943.77    134.65 o
  -1   1  13    24916.62    24850.42    263.45 o
   0   1  13     2000.94     2492.02     70.69 o
   1   1  13    21376.88    21221.53    221.70 o
   2   1  13     8484.22     8384.86     97.99 o
   3   1  13     1379.61     1408.32     39.53 o
   4   1  13    21964.86    22687.91    252.55 o
   5   1  13    29974.87    28993.23    354.85 o
   6   1  13       10.34       56.21     25.06 o
   7   1  13     5896.87     5394.73    119.51 o
   8   1  13    16901.63    16809.45    389.52 o
   9   1  13        8.17       40.52     53.13 o
  10   1  13     3683.22     3418.32    201.10 o
  11   1  13     1047.97     1679.87    158.12 o
  12   1  13      125.09      214.34     97.09 o
  13   1  13      588.53      576.75    128.32 o
 -13   2  13       43.98       14.63    118.29 o
 -12   2  13       69.45        1.86     80.05 o
 -11   2  13       45.94      -65.55     67.02 o
 -10   2  13      445.60      589.93     78.62 o
  -9   2  13      171.38      507.38     76.98 o
  -8   2  13       59.48      115.34     56.44 o
  -7   2  13     1070.35     1014.62     92.49 o
  -6   2  13      602.78     1366.82    121.02 o
  -5   2  13      490.35      539.80     37.25 o
  -4   2  13     1103.62     1502.58     59.45 o
  -3   2  13     2688.43     2938.60    133.91 o
  -2   2  13    12738.62    11749.93    128.40 o
  -1   2  13    44967.71    46876.55    463.04 o
   0   2  13     7945.66     7087.28    171.15 o
   1   2  13     7775.42     7443.05    109.80 o
   2   2  13    10347.94    11174.37    126.89 o
   3   2  13     9413.42     8716.44    105.35 o
   4   2  13    20430.92    20620.63    245.80 o
   5   2  13    16604.78    16534.14    203.14 o
   6   2  13     1519.66     1386.22     59.75 o
   7   2  13      661.11      873.67     81.98 o
   8   2  13      823.35      795.93     81.53 o
   9   2  13     1807.10     1966.26    118.99 o
  10   2  13      754.63      561.06    133.95 o
  11   2  13       82.12      180.99     99.01 o
  12   2  13      765.87      905.28    133.17 o
  13   2  13      170.88      254.42    146.55 o
 -12   3  13      838.85      794.74    146.40 o
 -11   3  13       41.18      -94.36     94.36 o
 -10   3  13     1209.44      698.98     99.96 o
  -9   3  13     9718.33    10584.59    288.53 o
  -8   3  13      153.89      275.95     74.28 o
  -7   3  13    13017.27    12203.12    299.77 o
  -6   3  13     8842.71     8714.00    232.92 o
  -5   3  13    18136.73    17484.87    303.39 o
  -4   3  13    30255.62    29381.06    389.21 o
  -3   3  13     9260.64     9446.81    154.02 o
  -2   3  13    33702.97    33405.50    319.84 o
  -1   3  13    61757.36    60771.60    566.59 o
   0   3  13    20453.85    19364.92    193.94 o
   1   3  13    12689.73    13018.00    156.32 o
   2   3  13   120469.36   121024.91   1145.15 o
   3   3  13     5578.43     5666.68     86.77 o
   4   3  13        9.38       38.13     29.04 o
   5   3  13     3505.15     3729.35     74.93 o
   6   3  13     4971.07     5151.98    117.98 o
   7   3  13      512.47      417.53     52.67 o
   8   3  13     2127.77     1897.37     88.97 o
   9   3  13       77.17      230.79     85.05 o
  10   3  13      269.27      392.95    104.68 o
  11   3  13        3.46       -7.39     83.11 o
  12   3  13      560.42     1173.40    143.24 o
 -12   4  13      153.73      -51.03    116.38 o
 -11   4  13      359.85      226.06    117.54 o
 -10   4  13       66.69      -54.40     99.71 o
  -9   4  13     1218.61     1075.91    204.38 o
  -8   4  13      208.61      155.71     78.56 o
  -7   4  13      801.17     1051.36     83.95 o
  -6   4  13     1716.80     2198.89     88.53 o
  -5   4  13      544.58      796.66     55.13 o
  -4   4  13      259.20      245.89     31.33 o
  -3   4  13    10998.84     9722.39    150.23 o
  -2   4  13      269.99      392.06     24.40 o
  -1   4  13    13885.14    13771.28    153.81 o
   0   4  13     1868.39     1871.20     49.01 o
   1   4  13    19336.50    20252.05    211.66 o
   2   4  13    12519.24    12521.23    184.03 o
   3   4  13     2050.16     2175.19     71.83 o
   4   4  13    24445.21    22481.47    312.94 o
   5   4  13     1152.51     1131.50     59.57 o
   6   4  13     4110.94     3965.16    107.07 o
   7   4  13      576.32      586.36     58.60 o
   8   4  13      200.10      531.69     69.96 o
   9   4  13      356.22      279.94     64.73 o
  10   4  13       43.70      164.44     85.49 o
  11   4  13      113.85      218.22    144.77 o
  12   4  13        8.88      339.58    162.87 o
 -12   5  13       72.85       90.50    121.67 o
 -11   5  13      372.87      555.70    137.78 o
 -10   5  13       44.46       98.02    108.15 o
  -9   5  13      569.96      349.27    109.64 o
  -8   5  13      876.54      582.68    115.54 o
  -7   5  13      217.82      220.07     61.76 o
  -6   5  13      811.30      748.15     67.97 o
  -5   5  13     1916.86     1359.97     72.31 o
  -4   5  13     3514.66     3557.95    103.53 o
  -3   5  13     3738.38     3469.49     68.91 o
  -2   5  13       52.60       13.85     17.02 o
  -1   5  13    28291.20    26582.18    282.46 o
   0   5  13    19051.25    19278.91    210.71 o
   1   5  13     1100.45     1319.17     39.29 o
   2   5  13    14337.16    13899.32    180.89 o
   3   5  13     8705.17     8285.74    132.72 o
   4   5  13     2603.66     2400.04     71.70 o
   5   5  13     1035.64     1407.47     81.88 o
   6   5  13     7919.40     7532.58    163.94 o
   7   5  13      452.11      697.70     72.34 o
   8   5  13      591.32      698.60     84.54 o
   9   5  13       65.99      135.40    146.72 o
  10   5  13     1597.40     1899.24    140.23 o
  11   5  13        0.09      204.03    143.35 o
  12   5  13      135.81      176.00    154.35 o
 -11   6  13      316.39      154.93    122.29 o
 -10   6  13      348.56      326.61    125.21 o
  -9   6  13      240.17      491.91    122.91 o
  -8   6  13      192.66       95.18     67.24 o
  -7   6  13        4.50      159.57     72.40 o
  -6   6  13     7205.17     7083.93    173.17 o
  -5   6  13      107.65      123.39     46.48 o
  -4   6  13     6320.15     6344.84    149.76 o
  -3   6  13     8241.20     7971.46    147.62 o
  -2   6  13      120.98      140.18     30.97 o
  -1   6  13     7238.72     7234.43    103.23 o
   0   6  13     8507.92     8455.63    123.92 o
   1   6  13     3321.13     3186.76     68.43 o
   2   6  13     1084.00     1010.04     47.17 o
   3   6  13    25809.55    25343.41    314.39 o
   4   6  13     6652.22     5979.97    119.22 o
   5   6  13     1933.98     1871.29     75.09 o
   6   6  13     3414.97     3283.80    153.99 o
   7   6  13    14561.46    13345.02    377.32 o
   8   6  13     1038.69     1107.87    110.64 o
   9   6  13      672.84      622.13    100.48 o
  10   6  13     1221.11     1313.83    171.21 o
  11   6  13      334.63      556.79    107.04 o
 -11   7  13      176.28      -79.65    128.45 o
 -10   7  13        2.95       31.36     67.78 o
  -9   7  13       91.16       80.33     96.13 o
  -8   7  13      865.69      989.75    100.59 o
  -7   7  13       56.39      -22.52     73.08 o
  -6   7  13      585.80      650.50    133.80 o
  -5   7  13     2422.22     2855.47    120.82 o
  -4   7  13      555.55      634.70     62.21 o
  -3   7  13      110.77      156.52     40.81 o
  -2   7  13     4562.92     4521.21    101.80 o
  -1   7  13     1274.74     1460.36     61.05 o
   0   7  13      651.30      803.99     56.69 o
   1   7  13     3353.48     3341.65     96.03 o
   2   7  13       12.34       14.97     36.76 o
   3   7  13     2086.92     2420.01     87.29 o
   4   7  13       36.48       50.81     38.30 o
   5   7  13      137.84       81.43     59.35 o
   6   7  13     1760.08     1584.84    121.80 o
   7   7  13        0.94       16.41    125.08 o
   8   7  13      168.57      350.70     89.66 o
   9   7  13      147.29      126.37     85.99 o
  10   7  13        7.85      -49.05     78.84 o
  11   7  13       51.49        4.08     89.12 o
 -10   8  13       31.86      -82.35     82.35 o
  -9   8  13       15.91      -88.18     88.18 o
  -8   8  13       14.73       20.87    173.87 o
  -7   8  13       44.15       48.35    122.42 o
  -6   8  13      778.61      801.47    115.85 o
  -5   8  13      706.14      645.43     89.62 o
  -4   8  13     1438.33     1628.33     94.49 o
  -3   8  13     6505.32     6427.02    136.58 o
  -2   8  13      828.02      708.95     61.40 o
  -1   8  13        2.35       -7.83     49.35 o
   0   8  13     2881.45     3015.73    101.44 o
   1   8  13     1007.79     1124.67     87.91 o
   2   8  13     4259.93     4010.70    122.61 o
   3   8  13       52.13       52.52     55.76 o
   4   8  13      547.51      410.90     66.28 o
   5   8  13     1831.30     1625.09    111.33 o
   6   8  13      155.87      161.49     76.50 o
   7   8  13     1248.59     1350.29    223.19 o
   8   8  13       79.66      -64.36    112.66 o
   9   8  13       37.99       24.86     81.52 o
  10   8  13      210.09      339.61     99.56 o
 -10   9  13      146.81     -123.13    183.80 o
  -9   9  13      231.54       31.60    129.87 o
  -8   9  13      915.67     1055.80    132.72 o
  -7   9  13       49.32       33.57    106.81 o
  -6   9  13     1257.55     1616.05    139.10 o
  -5   9  13     2829.38     2775.01    167.71 o
  -4   9  13      225.59      201.45     70.11 o
  -3   9  13      157.03       84.86     63.36 o
  -2   9  13     5399.95     5005.37    150.57 o
  -1   9  13     8659.73     8406.71    181.73 o
   0   9  13     1108.25     1200.40     93.61 o
   1   9  13     3967.16     3638.47    208.32 o
   2   9  13     3691.19     3769.36    177.30 o
   3   9  13     7597.10     7456.74    259.29 o
   4   9  13        6.01      156.22     80.97 o
   5   9  13      258.41      134.78     98.51 o
   6   9  13     5192.39     4828.64    226.43 o
   7   9  13      267.48      253.00    123.84 o
   8   9  13       23.29       40.63     79.54 o
   9   9  13      255.71      138.39     91.07 o
  -9  10  13      100.23     -169.61    169.61 o
  -8  10  13      277.99      217.78    103.89 o
  -7  10  13       33.05      130.58    112.48 o
  -6  10  13        1.68      -58.19     94.39 o
  -5  10  13      246.72      266.48    117.45 o
  -4  10  13      658.82      825.08    101.80 o
  -3  10  13     1459.54     1522.56    120.35 o
  -2  10  13      756.75      911.90     90.21 o
  -1  10  13      749.96      680.39    128.10 o
   0  10  13      279.05      280.37    112.46 o
   1  10  13     4495.11     4633.75    238.77 o
   2  10  13     2576.20     2531.66    200.13 o
   3  10  13      793.59      922.17    156.27 o
   4  10  13     2662.03     2691.59    183.45 o
   5  10  13      106.65        3.68    104.24 o
   6  10  13      986.31     1251.22    220.53 o
   7  10  13        0.76      -45.42    115.32 o
   8  10  13        9.57      -12.06    120.64 o
  -7  11  13      343.90      442.12    135.19 o
  -6  11  13      211.88       59.97    111.06 o
  -5  11  13      787.41      718.18    146.19 o
  -4  11  13        0.11       14.56    160.56 o
  -3  11  13      443.54      398.64     93.25 o
  -2  11  13      470.84      332.15    128.98 o
  -1  11  13       62.12      -15.84    103.00 o
   0  11  13     1516.75     1534.20    164.67 o
   1  11  13       13.44       78.87    115.38 o
   2  11  13     1384.23     1511.54    176.52 o
   3  11  13       48.01       78.87    126.98 o
   4  11  13      898.36      855.15    251.22 o
   5  11  13      430.44      393.84    136.43 o
   6  11  13       71.36       48.25    192.67 o
   7  11  13      946.23      898.08    179.19 o
  -6  12  13        4.19      -92.97    111.77 o
  -5  12  13      432.53      639.57    105.21 o
  -4  12  13       27.40       92.97    139.80 o
  -3  12  13        0.20      161.09    136.61 o
  -2  12  13      272.12      391.74    155.42 o
  -1  12  13     1443.57     1581.70    172.95 o
   0  12  13       63.84       87.98    120.64 o
   1  12  13      266.01      406.64    137.95 o
   2  12  13       30.65       46.37    131.56 o
   3  12  13       63.13      378.90    275.35 o
   4  12  13       80.42       82.68    216.80 o
   5  12  13      376.28      176.00    238.80 o
   6  12  13      133.48      310.48    232.77 o
  -3  13  13     1796.91     1801.49    231.71 o
  -2  13  13      291.58      356.25    167.84 o
  -1  13  13      267.68      554.71    141.30 o
   0  13  13     1423.71     1631.72    186.26 o
   1  13  13     1988.96     2314.18    214.36 o
   2  13  13       61.91      309.45    142.92 o
 -13   0  14     1512.98     1936.86    191.19 o
 -12   0  14      300.46      145.18    112.65 o
 -11   0  14      208.95      -90.88     90.88 o
 -10   0  14     7534.91     6861.10    405.04 o
  -9   0  14      407.47      765.67    118.89 o
  -8   0  14     1279.19      917.30    109.02 o
  -7   0  14     8183.45     8801.06    291.80 o
  -6   0  14     9148.95     8722.53    397.41 o
  -5   0  14    14223.71    14449.91    425.62 o
  -4   0  14     4365.58     3433.01    180.61 o
  -3   0  14    19566.65    19307.36    371.82 o
  -2   0  14      319.28      282.54     32.97 o
  -1   0  14     1688.91     1565.05     66.53 o
   0   0  14   198820.80   206893.19   2728.25 o
   1   0  14     1148.81      978.94     53.57 o
   2   0  14     6423.60     6797.43    132.77 o
   3   0  14   154517.36   155082.53   1911.49 o
   4   0  14     2285.17     2274.27     74.97 o
   5   0  14    15162.72    13953.67    287.94 o
   6   0  14      349.29      299.61     43.55 o
   7   0  14      137.73      302.79     68.91 o
   8   0  14     4381.63     4448.69    194.46 o
   9   0  14     4145.64     3765.85    279.96 o
  10   0  14      642.49      848.41    169.61 o
  11   0  14       84.92       94.03    126.68 o
  12   0  14       32.20      -48.97    125.26 o
  13   0  14      488.15      908.73    204.03 o
 -13   1  14        0.17      118.32     98.45 o
 -12   1  14        0.73      -72.16     72.16 o
 -11   1  14        4.82      -60.32     64.55 o
 -10   1  14        0.10      212.33     69.29 o
  -9   1  14       24.04      -60.02     60.02 o
  -8   1  14     1949.42     2183.95    110.42 o
  -7   1  14      485.01      509.12     80.90 o
  -6   1  14     2439.36     1530.80    101.50 o
  -5   1  14     9992.13     9967.80    201.47 o
  -4   1  14     6553.87     6340.31    122.09 o
  -3   1  14     4490.56     4063.21     88.45 o
  -2   1  14     4213.09     4907.40     94.01 o
  -1   1  14   116700.82   111518.91   1060.28 o
   0   1  14       55.12      -11.24     25.03 o
   1   1  14    49083.49    49648.43    564.42 o
   2   1  14    14477.28    15352.19    165.97 o
   3   1  14    63599.55    60948.25    568.91 o
   4   1  14     8855.09     9074.27    120.00 o
   5   1  14     1289.96     1623.63     49.95 o
   6   1  14    20657.22    19898.66    258.72 o
   7   1  14       66.49       63.20     32.29 o
   8   1  14     1538.80     1943.16    138.19 o
   9   1  14      302.36      491.72     76.13 o
  10   1  14      129.46      370.84    102.75 o
  11   1  14        1.21      129.60     89.32 o
  12   1  14      126.06      -25.86     86.13 o
  13   1  14        1.86      194.73    147.79 o
 -13   2  14     1002.76     1322.56    184.16 o
 -12   2  14        3.37      -83.58     83.58 o
 -11   2  14       48.99      -75.70     75.70 o
 -10   2  14     2555.21     2713.62    128.77 o
  -9   2  14       77.93      -71.01     71.01 o
  -8   2  14     1177.47     1615.28    111.67 o
  -7   2  14    11857.14    10557.86    331.33 o
  -6   2  14     3213.10     3171.12    134.78 o
  -5   2  14     7923.44     7857.66    145.20 o
  -4   2  14    36289.24    35490.58    461.36 o
  -3   2  14      545.82      651.64     37.12 o
  -2   2  14    97239.01    95223.36    868.49 o
  -1   2  14    23812.50    22117.84    237.95 o
   0   2  14       11.64       80.56     24.64 o
   1   2  14   101880.56   103218.49   1035.87 o
   2   2  14     2564.55     2533.60     49.46 o
   3   2  14     3577.08     3790.67     90.67 o
   4   2  14     1131.52     1172.75     41.78 o
   5   2  14      829.54      931.27     38.50 o
   6   2  14     5755.07     5433.27    118.45 o
   7   2  14      252.78      275.70     46.47 o
   8   2  14     3479.65     3512.16    113.69 o
   9   2  14     3225.66     3404.58    153.03 o
  10   2  14      124.40       57.17     87.27 o
  11   2  14     3518.10     3731.08    216.92 o
  12   2  14      366.50      333.79    108.45 o
  13   2  14      316.08      437.16    156.13 o
 -12   3  14       19.00     -100.46    108.27 o
 -11   3  14      291.97      311.66    158.26 o
 -10   3  14      453.49      354.79     87.57 o
  -9   3  14     1740.68     2102.28    132.15 o
  -8   3  14     3459.56     3820.44    162.54 o
  -7   3  14     1283.73     1715.81    113.18 o
  -6   3  14     1747.03     1922.26     93.48 o
  -5   3  14    19323.94    18461.53    325.49 o
  -4   3  14     4355.75     4598.88     95.97 o
  -3   3  14       30.41        3.02     26.37 o
  -2   3  14    10881.10    11464.34    129.04 o
  -1   3  14    13914.38    14049.31    158.14 o
   0   3  14     1567.01     1408.27     40.06 o
   1   3  14     3304.53     3634.17     67.34 o
   2   3  14      743.96     1205.55     45.64 o
   3   3  14     7931.91     7677.11    110.38 o
   4   3  14     3919.85     3848.07     69.51 o
   5   3  14     4828.42     4507.88     86.01 o
   6   3  14      594.49      526.56     46.34 o
   7   3  14     1379.66     1520.72     80.43 o
   8   3  14      869.45      778.50     66.71 o
   9   3  14       58.41      192.50     84.83 o
  10   3  14       18.65      -71.90     71.90 o
  11   3  14      294.96      300.57    101.06 o
  12   3  14       47.54      176.96     95.32 o
 -12   4  14       55.08        8.21    118.76 o
 -11   4  14       32.15       38.72    110.06 o
 -10   4  14      380.35      447.37    118.75 o
  -9   4  14     1873.32     2514.76    181.50 o
  -8   4  14        2.47      -69.47     69.47 o
  -7   4  14     1416.92     1426.47    110.87 o
  -6   4  14     9106.00     8598.78    205.94 o
  -5   4  14     2912.23     3300.05    102.45 o
  -4   4  14     4915.51     4812.54    105.57 o
  -3   4  14    10599.94    10782.98    157.49 o
  -2   4  14     4798.92     4889.75     70.94 o
  -1   4  14       32.03       -7.47     19.73 o
   0   4  14      259.94      296.71     23.90 o
   1   4  14     3002.01     2809.41     57.31 o
   2   4  14    10855.30    10537.04    156.07 o
   3   4  14     1411.88     1334.97     56.16 o
   4   4  14    30864.26    29164.27    374.14 o
   5   4  14     4262.76     3922.82     94.83 o
   6   4  14     1162.86     1351.04     70.21 o
   7   4  14     9405.82     8952.99    177.64 o
   8   4  14     1668.01     1642.94     98.84 o
   9   4  14       40.15        9.15     52.54 o
  10   4  14     1337.40     1764.50    153.25 o
  11   4  14       13.66      -17.39    123.13 o
  12   4  14       98.64      349.87    162.51 o
 -12   5  14       20.45       28.72    122.75 o
 -11   5  14      238.31      427.93    134.82 o
 -10   5  14       77.62        8.95    106.82 o
  -9   5  14        3.24       84.57     96.96 o
  -8   5  14       28.34      -31.14     93.67 o
  -7   5  14      410.55      527.23     76.18 o
  -6   5  14      241.76      206.90     58.87 o
  -5   5  14       69.56       34.76     37.95 o
  -4   5  14       68.92       75.48     40.83 o
  -3   5  14     2978.81     3226.19     81.09 o
  -2   5  14    13232.29    12774.28    154.52 o
  -1   5  14     1902.68     2107.14     66.87 o
   0   5  14    17139.21    16626.19    187.70 o
   1   5  14    17370.90    17099.22    186.89 o
   2   5  14    29516.14    29315.06    333.64 o
   3   5  14    23780.71    23200.27    290.46 o
   4   5  14    13855.18    13391.33    199.91 o
   5   5  14    34204.62    32941.71    453.87 o
   6   5  14    15778.36    14064.65    255.89 o
   7   5  14    14118.63    13613.97    310.65 o
   8   5  14     7026.34     6777.57    197.12 o
   9   5  14    10286.15     9871.20    324.67 o
  10   5  14     1042.03     1069.15    117.86 o
  11   5  14     1820.42     1963.89    190.01 o
  12   5  14      988.13     1043.57    221.06 o
 -11   6  14       15.33      -93.05    109.23 o
 -10   6  14      426.11      408.42    132.85 o
  -9   6  14       40.07      -70.35     95.41 o
  -8   6  14      504.71      531.67     83.16 o
  -7   6  14     5104.64     5127.92    210.38 o
  -6   6  14     1530.25     1530.87    197.77 o
  -5   6  14     2405.21     2567.22    104.40 o
  -4   6  14     2433.29     2125.70     88.92 o
  -3   6  14      210.96      394.48     40.56 o
  -2   6  14      126.23      112.67     31.14 o
  -1   6  14      853.75     1032.26     45.55 o
   0   6  14      514.52      489.52     38.66 o
   1   6  14      844.25      983.86     49.00 o
   2   6  14       78.62      193.92     37.13 o
   3   6  14    10071.54     9944.33    166.01 o
   4   6  14     2618.24     2687.79     81.39 o
   5   6  14     9277.08     8501.17    164.38 o
   6   6  14     1559.87     1494.52    114.78 o
   7   6  14        2.66      203.93     76.73 o
   8   6  14     1445.88     1527.79    140.34 o
   9   6  14      184.94      -11.12     76.89 o
  10   6  14       70.43      -62.49    187.35 o
  11   6  14      100.53      107.52     83.60 o
 -11   7  14      385.78       90.13    183.80 o
 -10   7  14      803.42     1103.53    214.50 o
  -9   7  14       93.55      -31.52     80.37 o
  -8   7  14     3946.14     3429.28    185.48 o
  -7   7  14     1836.11     1414.68    128.00 o
  -6   7  14     2632.35     2535.99    138.90 o
  -5   7  14     3400.65     3738.19    186.25 o
  -4   7  14      237.90      208.42     58.12 o
  -3   7  14    17241.01    15951.08    232.37 o
  -2   7  14     2704.68     2627.52     84.23 o
  -1   7  14       38.58       25.19     33.70 o
   0   7  14      805.39      761.05     60.95 o
   1   7  14    14830.79    14445.26    222.62 o
   2   7  14     4346.58     4052.92    100.26 o
   3   7  14      801.09      928.25     62.18 o
   4   7  14       58.90       32.40     39.09 o
   5   7  14       65.82       95.64     61.68 o
   6   7  14      232.67      106.15     75.58 o
   7   7  14     4172.73     4078.63    185.75 o
   8   7  14     1134.18     1195.52    255.48 o
   9   7  14      496.38      305.22     94.30 o
  10   7  14      105.24       56.13     84.74 o
  11   7  14       33.85      -82.54     82.54 o
 -10   8  14        0.76      -83.33     83.33 o
  -9   8  14       30.04      -51.71     81.14 o
  -8   8  14      236.20      205.11     91.83 o
  -7   8  14      448.24      809.83    183.45 o
  -6   8  14        1.55      -73.08     73.08 o
  -5   8  14      921.79      757.25     96.40 o
  -4   8  14       77.05      170.13     55.89 o
  -3   8  14     6190.93     5963.30    157.98 o
  -2   8  14     3148.19     3057.14    101.97 o
  -1   8  14     1718.37     1813.72     84.13 o
   0   8  14    12168.01    11353.47    216.33 o
   1   8  14      335.17      358.40     71.60 o
   2   8  14      106.17      158.37     53.03 o
   3   8  14        7.40        4.44     56.75 o
   4   8  14     6356.80     6197.79    209.73 o
   5   8  14      561.09      571.46     83.76 o
   6   8  14       16.60      -21.29     63.70 o
   7   8  14       47.30      -34.64     71.96 o
   8   8  14       55.73       63.43     80.60 o
   9   8  14        0.13       -0.29     79.28 o
  10   8  14      306.59      398.97    165.71 o
  -9   9  14        4.70      -70.43     95.63 o
  -8   9  14      116.13       32.07     96.87 o
  -7   9  14      534.93      417.85    108.52 o
  -6   9  14      103.71      -19.83     79.23 o
  -5   9  14     1425.70     1569.64    140.86 o
  -4   9  14     1223.08     1310.14    108.75 o
  -3   9  14     2113.47     2108.84    116.06 o
  -2   9  14     3673.97     3694.90    131.26 o
  -1   9  14      396.81      444.76     61.39 o
   0   9  14    12748.46    12714.50    325.13 o
   1   9  14     2625.03     2836.09    187.68 o
   2   9  14     6656.20     6078.16    229.86 o
   3   9  14     6325.05     6306.68    288.17 o
   4   9  14     2348.32     2504.04    263.53 o
   5   9  14     2348.19     2264.66    167.16 o
   6   9  14      924.05      889.85    128.61 o
   7   9  14     1644.39     1590.72    183.09 o
   8   9  14        0.32       75.93     91.72 o
   9   9  14      794.20      915.87    125.01 o
  -8  10  14      372.86      111.27    104.13 o
  -7  10  14      243.22      343.48    128.80 o
  -6  10  14       12.33      -95.10     95.10 o
  -5  10  14        0.01       35.48    101.84 o
  -4  10  14      648.60      608.26     99.38 o
  -3  10  14        5.71       -6.51     74.22 o
  -2  10  14      502.49      341.34     76.64 o
  -1  10  14      576.06      398.05    118.22 o
   0  10  14      267.33      154.25    105.94 o
   1  10  14      611.32      830.46    137.87 o
   2  10  14     2914.65     2837.14    207.16 o
   3  10  14       44.46       79.24    122.89 o
   4  10  14      226.19       58.47    102.36 o
   5  10  14      120.52       77.40    106.23 o
   6  10  14      247.10      289.71    148.50 o
   7  10  14        2.63      -59.26    118.87 o
   8  10  14       31.08      -79.84    129.51 o
  -7  11  14      190.69      288.83    127.03 o
  -6  11  14        3.03      -95.81     95.81 o
  -5  11  14      212.30      252.64    126.68 o
  -4  11  14       27.45       14.58     78.36 o
  -3  11  14     1210.14     1303.31    123.27 o
  -2  11  14       68.84       96.36    111.34 o
  -1  11  14      206.25      176.04    123.13 o
   0  11  14       67.16      118.37    115.86 o
   1  11  14     1042.49     1246.00    161.54 o
   2  11  14       85.50       67.59    171.92 o
   3  11  14     1159.31     1334.16    174.47 o
   4  11  14       49.89     -198.71    198.71 o
   5  11  14      832.09      912.87    262.75 o
   6  11  14      232.81      -27.73    105.03 o
   7  11  14      525.81      410.54    161.09 o
  -6  12  14      875.29     1008.79    182.38 o
  -5  12  14      356.17      400.37    102.41 o
  -4  12  14      166.49      293.80    150.45 o
  -3  12  14      193.21       13.13    133.06 o
  -2  12  14     1979.79     2330.19    252.29 o
  -1  12  14     1051.31     1358.00    168.36 o
   0  12  14       25.04      -67.08    113.23 o
   1  12  14      874.86     1064.56    160.65 o
   2  12  14      575.22      637.73    159.50 o
   3  12  14      226.17      455.16    152.40 o
   4  12  14      298.95      271.45    227.09 o
   5  12  14       70.93      420.83    239.51 o
   6  12  14       13.58       90.13    224.96 o
  -2  13  14       35.76       62.45    155.77 o
  -1  13  14       18.60      110.69    122.81 o
   0  13  14      431.51      722.26    152.76 o
   1  13  14       12.42      188.14    139.41 o
   2  13  14      123.51      345.96    183.80 o
 -13   1  15       10.72        8.68     96.94 o
 -12   1  15      217.75        4.66     93.42 o
 -11   1  15      772.88      957.47    113.93 o
 -10   1  15      620.82     1077.02    109.27 o
  -9   1  15      745.62      752.28     94.68 o
  -8   1  15     4291.27     4400.73    171.47 o
  -7   1  15     1021.08     1061.71    119.56 o
  -6   1  15     4086.01     4022.01    191.05 o
  -5   1  15     9444.96     8838.67    190.15 o
  -4   1  15      954.33     1006.95     52.20 o
  -3   1  15     4211.19     4234.75     72.79 o
  -2   1  15     2280.66     2385.25     53.41 o
  -1   1  15    14786.46    14298.29    220.55 o
   0   1  15     9189.62     8683.58    116.38 o
   1   1  15     6487.94     7214.37    103.55 o
   2   1  15    64258.73    64056.35    625.32 o
   3   1  15     7533.16     7693.84    100.05 o
   4   1  15     7461.65     7270.56    109.40 o
   5   1  15    20410.64    20033.22    308.22 o
   6   1  15     5354.79     5647.76    100.94 o
   7   1  15      633.43      556.70     47.17 o
   8   1  15    11196.35    11124.25    292.26 o
   9   1  15     1984.61     1807.90    147.32 o
  10   1  15     3157.41     3557.57    207.21 o
  11   1  15     1113.46     1473.04    150.78 o
  12   1  15      143.12      182.54     99.63 o
  13   1  15     1275.18     1879.91    253.35 o
 -12   2  15       49.62     -101.61    101.61 o
 -11   2  15       38.88      -33.72     78.56 o
 -10   2  15        3.54      142.38     90.22 o
  -9   2  15        5.06      -27.16     71.25 o
  -8   2  15      104.20       95.90     71.07 o
  -7   2  15     1559.29     2016.28    128.41 o
  -6   2  15     1429.16     1509.42    127.10 o
  -5   2  15      879.27      853.18     56.55 o
  -4   2  15      374.92      435.92     29.03 o
  -3   2  15    32371.34    31207.73    355.06 o
  -2   2  15     3213.16     3184.22     72.13 o
  -1   2  15      191.55       85.18     26.74 o
   0   2  15    71101.92    69060.71    769.99 o
   1   2  15    17856.19    18717.27    225.36 o
   2   2  15    22630.61    21668.76    241.22 o
   3   2  15        1.68       44.80     22.55 o
   4   2  15    52680.30    52083.10    711.46 o
   5   2  15    14898.53    14622.18    188.50 o
   6   2  15      516.11      559.03     38.75 o
   7   2  15     2263.59     2335.76     91.21 o
   8   2  15     3156.72     2737.03    103.95 o
   9   2  15     2582.16     2757.74    171.30 o
  10   2  15      978.27     1155.54    135.37 o
  11   2  15      313.70      672.42    171.38 o
  12   2  15        0.04      -29.48     78.77 o
 -12   3  15       90.08     -104.29    104.29 o
 -11   3  15      202.92       80.74    108.11 o
 -10   3  15       18.02      -74.81     74.81 o
  -9   3  15     1531.32     1478.41    121.23 o
  -8   3  15      966.57      649.49     87.52 o
  -7   3  15     5927.19     5081.00    184.62 o
  -6   3  15     1515.93     1727.63    107.07 o
  -5   3  15      640.46      985.18     81.28 o
  -4   3  15    50536.17    50139.62    688.33 o
  -3   3  15       48.13       59.41     27.12 o
  -2   3  15     3431.06     3073.06     57.44 o
  -1   3  15     8888.83     8562.57    111.09 o
   0   3  15    33164.98    33699.31    319.38 o
   1   3  15     7920.77     8800.59    118.72 o
   2   3  15    12451.30    12590.34    145.64 o
   3   3  15     3100.26     2850.81     65.26 o
   4   3  15     1233.84     1492.85     44.23 o
   5   3  15     9761.64     9475.21    162.03 o
   6   3  15     9349.51     9074.14    156.39 o
   7   3  15     5542.02     5491.16    149.31 o
   8   3  15       36.16       14.84     47.41 o
   9   3  15      768.68      863.61     81.45 o
  10   3  15      231.98      143.98     88.10 o
  11   3  15       19.23       81.36     90.07 o
  12   3  15        0.09      291.60    132.35 o
 -12   4  15      624.49      389.01    221.06 o
 -11   4  15     1322.60     1053.28    154.88 o
 -10   4  15      417.84      731.08    137.83 o
  -9   4  15     1883.57     1752.77    160.28 o
  -8   4  15     5121.46     5201.10    195.20 o
  -7   4  15      573.68      301.48    104.76 o
  -6   4  15    12081.22    12193.11    289.44 o
  -5   4  15        3.49       43.48     37.88 o
  -4   4  15     5556.99     5183.64    141.62 o
  -3   4  15     4687.88     4632.79     90.97 o
  -2   4  15      154.09      127.74     23.04 o
  -1   4  15     1330.20     1216.17     40.34 o
   0   4  15      183.35      144.54     22.10 o
   1   4  15     1599.80     1765.39     46.35 o
   2   4  15    16774.96    17239.40    184.72 o
   3   4  15     6218.93     5573.21    104.88 o
   4   4  15     2264.33     2032.73     81.47 o
   5   4  15     1576.65     1201.49     58.63 o
   6   4  15     2144.65     1984.58     81.45 o
   7   4  15      939.90      951.08     93.62 o
   8   4  15     5093.13     4069.69    149.48 o
   9   4  15      140.84       82.44    100.75 o
  10   4  15      329.70      454.10     75.98 o
  11   4  15       34.67      102.90    133.06 o
  12   4  15      125.35      221.77    150.09 o
 -12   5  15       82.87      288.48    205.45 o
 -11   5  15      422.83      609.10    143.79 o
 -10   5  15        1.33      -88.91    102.18 o
  -9   5  15        4.47       71.45    101.29 o
  -8   5  15       21.63      -62.81    120.64 o
  -7   5  15       11.46      156.13     92.79 o
  -6   5  15      463.26      654.43     91.52 o
  -5   5  15       18.42       90.10     47.93 o
  -4   5  15     4974.16     5080.33    130.30 o
  -3   5  15     1242.89     1196.28     62.23 o
  -2   5  15     9851.37     8466.83    116.31 o
  -1   5  15    34665.64    34525.17    345.32 o
   0   5  15     2284.86     1975.18     51.17 o
   1   5  15       61.23       56.46     20.53 o
   2   5  15     6070.91     6348.29    110.18 o
   3   5  15      806.69      866.10     48.35 o
   4   5  15    10044.67    10513.53    170.59 o
   5   5  15      248.30      462.72     50.38 o
   6   5  15      621.02      616.76     60.93 o
   7   5  15       36.97      146.29     53.62 o
   8   5  15     2746.13     2952.57    157.79 o
   9   5  15      762.92     1449.00    366.01 o
  10   5  15        1.16      -37.17     76.67 o
  11   5  15      470.27      911.92    192.67 o
 -11   6  15      675.82      768.22    222.13 o
 -10   6  15      142.80      -69.19    167.13 o
  -9   6  15     1764.77     2224.81    264.71 o
  -8   6  15     2700.20     2824.18    292.92 o
  -7   6  15     1527.21     1456.20    127.07 o
  -6   6  15     4119.89     4415.63    196.64 o
  -5   6  15     9313.65     8687.09    202.52 o
  -4   6  15     1020.88     1304.30     74.05 o
  -3   6  15     4367.57     4363.72    107.23 o
  -2   6  15     7171.43     6475.98    123.53 o
  -1   6  15    18764.34    18886.87    241.30 o
   0   6  15     3415.42     3386.26     81.04 o
   1   6  15     2878.01     2806.56     68.67 o
   2   6  15    24610.19    24450.03    308.67 o
   3   6  15     6389.32     6103.70    125.76 o
   4   6  15      439.85      394.03     51.33 o
   5   6  15       54.85       44.80     42.51 o
   6   6  15     2882.99     2678.76    145.15 o
   7   6  15      307.40      559.52     92.38 o
   8   6  15      322.07      457.19    152.05 o
   9   6  15      246.94      179.72     85.33 o
  10   6  15        1.49      -82.99    151.87 o
  11   6  15       31.36      -35.39     80.34 o
 -11   7  15      225.45      204.74    201.90 o
 -10   7  15        4.55       42.44     82.76 o
  -9   7  15        4.73      -18.12     79.22 o
  -8   7  15     2304.35     2351.22    159.43 o
  -7   7  15       55.25       25.31     76.93 o
  -6   7  15      374.43      293.04     80.89 o
  -5   7  15     5501.13     5258.73    249.25 o
  -4   7  15     2917.35     3359.92    141.71 o
  -3   7  15     2698.38     2692.34     90.97 o
  -2   7  15     4920.72     4551.37    111.02 o
  -1   7  15     2934.30     3025.85    119.23 o
   0   7  15     7758.53     7490.22    144.66 o
   1   7  15     4775.93     4952.07    118.33 o
   2   7  15      196.64      335.25     53.28 o
   3   7  15     4445.27     4101.62    112.62 o
   4   7  15      989.14     1088.66     87.93 o
   5   7  15      575.25      603.43     80.77 o
   6   7  15      406.63      424.89     82.73 o
   7   7  15       97.99      134.16     78.02 o
   8   7  15      708.53      719.97    106.59 o
   9   7  15      150.72      143.17    132.89 o
  10   7  15      129.63      142.95    103.79 o
  11   7  15      101.17      -64.58     89.32 o
 -10   8  15       49.36     -117.63    117.63 o
  -9   8  15      883.23      786.98    122.08 o
  -8   8  15      123.35      190.09     93.17 o
  -7   8  15      206.63      244.17     96.72 o
  -6   8  15     2289.35     2099.44    153.08 o
  -5   8  15     2538.72     2292.08    140.08 o
  -4   8  15      204.70      249.27     61.22 o
  -3   8  15     1498.50     1765.32     90.87 o
  -2   8  15     6729.57     5890.75    139.95 o
  -1   8  15     2571.28     2646.01     97.64 o
   0   8  15     2846.85     2903.38    104.58 o
   1   8  15      221.75      192.66     64.79 o
   2   8  15     7155.46     6800.89    182.70 o
   3   8  15     2126.86     2370.49    117.99 o
   4   8  15       23.11       90.65     57.95 o
   5   8  15      577.05      449.92    110.90 o
   6   8  15      847.01      707.56     92.14 o
   7   8  15       96.36       24.07     74.89 o
   8   8  15        7.11       16.61     74.01 o
   9   8  15       47.23      225.69     88.53 o
  10   8  15       18.59       35.78     84.68 o
  -9   9  15       95.38     -124.27    142.11 o
  -8   9  15      478.05      397.62    113.05 o
  -7   9  15      214.70       -5.51     89.96 o
  -6   9  15      663.66      692.26    159.32 o
  -5   9  15      357.24      283.23     96.24 o
  -4   9  15      143.86       55.09    107.33 o
  -3   9  15       20.11       45.87     68.63 o
  -2   9  15     2513.17     2701.24    130.40 o
  -1   9  15     1008.93     1112.95     81.70 o
   0   9  15     2269.82     2351.13    263.45 o
   1   9  15      165.07      227.24    109.46 o
   2   9  15      531.59      537.63     94.65 o
   3   9  15     4401.60     4315.52    330.62 o
   4   9  15     5506.90     5209.60    230.80 o
   5   9  15      342.15      510.13    113.82 o
   6   9  15     3150.26     2978.70    190.48 o
   7   9  15     1790.38     1827.40    204.74 o
   8   9  15     1489.56     1444.26    138.06 o
   9   9  15      276.69      238.72    102.12 o
  -8  10  15      120.73      -55.92    276.59 o
  -7  10  15       20.01      -34.77    107.16 o
  -6  10  15      361.79      444.61    131.29 o
  -5  10  15      833.52      762.18    145.13 o
  -4  10  15      171.62      237.94     84.90 o
  -3  10  15     1175.41     1441.75    122.75 o
  -2  10  15       12.83       30.29     65.25 o
  -1  10  15       53.01        5.77     97.74 o
   0  10  15      348.58      440.47    121.55 o
   1  10  15     3209.79     2758.34    199.31 o
   2  10  15     1160.65     1266.27    160.16 o
   3  10  15      944.21      718.19    152.06 o
   4  10  15      608.59      530.80    121.18 o
   5  10  15     2019.84     1940.95    167.25 o
   6  10  15        9.42      -95.00    105.54 o
   7  10  15       89.80       38.32    127.03 o
   8  10  15     1345.48     1473.27    196.93 o
  -6  11  15      130.45      110.71    118.16 o
  -5  11  15      312.26       26.61    117.80 o
  -4  11  15      351.83      415.07     95.22 o
  -3  11  15       67.50      -56.00     76.19 o
  -2  11  15     2760.84     2474.10    267.90 o
  -1  11  15       86.48      196.31    121.71 o
   0  11  15      560.91      615.76    139.14 o
   1  11  15        7.95      100.93    119.58 o
   2  11  15      646.11      489.49    159.14 o
   3  11  15      825.27     1135.69    213.96 o
   4  11  15       15.87      190.19    220.35 o
   5  11  15      462.46      295.93    224.96 o
   6  11  15        4.32      -14.23    218.05 o
   7  11  15      411.52      401.07    128.18 o
  -5  12  15        1.18       10.99     87.83 o
  -4  12  15       16.49      103.97    135.19 o
  -3  12  15      626.06      639.41    168.90 o
  -2  12  15      503.78      787.73    185.22 o
  -1  12  15      779.06      558.31    139.26 o
   0  12  15      209.92      374.29    136.43 o
   1  12  15      389.81      306.63    135.46 o
   2  12  15      343.04      408.94    151.07 o
   3  12  15     1117.28      955.92    270.74 o
   4  12  15       21.47       41.16    221.06 o
   5  12  15      212.04      270.74    243.77 o
  -1  13  15       38.21       91.55    156.48 o
   0  13  15      123.12      195.55    132.71 o
   1  13  15     1409.91     1690.71    200.21 o
   2  13  15      506.53      986.44    225.32 o
 -13   0  16     1121.29     1376.05    244.84 o
 -12   0  16      143.24     -148.32    148.32 o
 -11   0  16      575.46      881.76    205.80 o
 -10   0  16     4425.58     3514.99    290.61 o
  -9   0  16     1139.37     1031.15    181.68 o
  -8   0  16     8437.66     8029.54    413.03 o
  -7   0  16    23047.38    23228.50    855.50 o
  -6   0  16      103.18       62.10    116.03 o
  -5   0  16    63970.19    59841.16   1674.99 o
  -4   0  16    48498.84    48625.70   1116.60 o
  -3   0  16     2079.62     1929.04     54.98 o
  -2   0  16    94173.39    92764.22   1262.36 o
  -1   0  16    38675.59    39186.89    859.01 o
   0   0  16    58268.96    59315.83    831.34 o
   1   0  16     2445.22     3110.15    204.40 o
   2   0  16    17153.72    15887.62    260.51 o
   3   0  16     4197.54     4574.90     86.40 o
   4   0  16    19498.19    18480.69    325.88 o
   5   0  16     4533.09     4196.89    138.06 o
   6   0  16      491.59      759.62     60.65 o
   7   0  16    17933.13    17517.29    365.75 o
   8   0  16     4578.48     4611.07    303.03 o
   9   0  16      122.14       94.39    112.13 o
  10   0  16      234.24      348.80    138.39 o
  11   0  16        8.22       73.81    128.10 o
  12   0  16        7.92      -31.94    130.22 o
 -13   1  16        6.21     -124.55    124.55 o
 -12   1  16        0.83      -96.96     96.96 o
 -11   1  16       22.85       -8.84     83.18 o
 -10   1  16      133.48      515.14     94.99 o
  -9   1  16       12.36      -70.23     70.23 o
  -8   1  16     3992.98     3314.47    193.06 o
  -7   1  16     3019.98     3785.70    197.08 o
  -6   1  16        1.86       59.70     80.17 o
  -5   1  16     7615.20     7285.98    197.66 o
  -4   1  16     1992.83     2070.32     76.65 o
  -3   1  16    36022.32    33969.45    386.08 o
  -2   1  16     2773.98     2824.84     59.86 o
  -1   1  16     3513.03     3964.08     95.77 o
   0   1  16     3543.21     3077.19     66.35 o
   1   1  16     4375.11     4680.26     77.82 o
   2   1  16     4525.88     4737.05     80.33 o
   3   1  16    21467.31    22314.99    244.30 o
   4   1  16       50.51       42.37     23.68 o
   5   1  16    38618.48    37089.83    453.62 o
   6   1  16     7534.02     7912.27    138.41 o
   7   1  16     9923.89     9522.35    205.59 o
   8   1  16     1189.27     1359.73     98.90 o
   9   1  16     4058.09     4283.11    268.61 o
  10   1  16     4124.53     4009.19    218.54 o
  11   1  16        0.48       86.08     85.14 o
  12   1  16      209.05      396.37    110.49 o
 -12   2  16        1.79     -141.93    149.39 o
 -11   2  16       91.46      -71.86     80.97 o
 -10   2  16     2056.56     2350.33    149.33 o
  -9   2  16      113.25      104.38     78.71 o
  -8   2  16     3844.37     4044.48    349.87 o
  -7   2  16     1680.92     1998.00    156.94 o
  -6   2  16      971.95      942.67    111.86 o
  -5   2  16     1977.78     1935.45    105.39 o
  -4   2  16    14412.68    13343.04    189.51 o
  -3   2  16     6201.46     6459.43    102.29 o
  -2   2  16     6956.67     7368.14    103.73 o
  -1   2  16     7726.24     6685.11    105.57 o
   0   2  16    17021.56    17573.50    251.60 o
   1   2  16    38744.07    39028.23    402.66 o
   2   2  16       60.35      139.33     28.20 o
   3   2  16      706.19      729.46     36.75 o
   4   2  16    17809.78    18249.38    247.08 o
   5   2  16      458.05      517.38     53.60 o
   6   2  16     4136.75     3964.21    114.68 o
   7   2  16     5021.78     5338.95    143.55 o
   8   2  16     2474.70     2436.77    114.37 o
   9   2  16      262.69      340.38     96.72 o
  10   2  16     4766.11     5231.19    250.42 o
  11   2  16      184.04      103.40     91.79 o
  12   2  16      478.07      489.72    114.52 o
 -12   3  16      442.58      305.51    182.03 o
 -11   3  16      112.46       19.87    107.39 o
 -10   3  16      445.53      247.55     95.53 o
  -9   3  16     1309.11     1746.57    217.55 o
  -8   3  16      267.48       16.49     99.31 o
  -7   3  16      107.60      156.10     97.22 o
  -6   3  16     5292.68     4363.25    171.75 o
  -5   3  16     3110.74     3018.96    130.44 o
  -4   3  16     3168.72     3162.82     83.61 o
  -3   3  16     1261.40     1479.87     51.26 o
  -2   3  16     1450.25     1412.46     42.25 o
  -1   3  16      693.56      753.65     34.17 o
   0   3  16    44705.25    44450.46    411.95 o
   1   3  16    10398.57     9611.66    129.59 o
   2   3  16       23.69       97.48     24.73 o
   3   3  16    41377.57    39978.25    458.78 o
   4   3  16    18540.13    18396.77    229.78 o
   5   3  16     6599.30     6800.67    161.72 o
   6   3  16     1970.79     1796.38     70.59 o
   7   3  16     8712.59     8408.11    196.21 o
   8   3  16     6442.05     6265.60    167.71 o
   9   3  16      647.62      706.06     79.46 o
  10   3  16      306.86      306.31    115.50 o
  11   3  16      351.55      329.35    101.21 o
  12   3  16      226.76      199.80     97.59 o
 -12   4  16      124.04      465.19    204.74 o
 -11   4  16        3.29       51.75    115.29 o
 -10   4  16      746.87      872.12    145.40 o
  -9   4  16      709.84      705.06    188.06 o
  -8   4  16      156.44      191.61    145.84 o
  -7   4  16     4053.00     3204.34    194.28 o
  -6   4  16       28.54      102.38     66.98 o
  -5   4  16     1630.81     1536.54     77.79 o
  -4   4  16     7156.75     6767.73    168.66 o
  -3   4  16     4651.65     4537.28     92.35 o
  -2   4  16    37217.13    36409.28    407.72 o
  -1   4  16     8770.79     8656.10    121.64 o
   0   4  16     4292.23     4601.58     73.34 o
   1   4  16   102585.07   101969.22    935.48 o
   2   4  16    22451.82    22412.63    242.19 o
   3   4  16     1485.33     1419.35     57.92 o
   4   4  16    29720.82    27990.17    361.05 o
   5   4  16     8508.28     7957.40    152.22 o
   6   4  16     1717.15     1720.71     71.66 o
   7   4  16     2023.39     1906.85     95.39 o
   8   4  16      195.79      238.21     61.55 o
   9   4  16      659.94      587.54     78.11 o
  10   4  16       37.16       46.74     72.24 o
  11   4  16      961.15     1588.95    235.61 o
  12   4  16       32.18      248.74    160.74 o
 -11   5  16        4.65     -124.90    167.13 o
 -10   5  16       79.39       -3.90    164.29 o
  -9   5  16       33.61      138.03    154.71 o
  -8   5  16        7.62      193.03    160.03 o
  -7   5  16     1264.19     1695.27    133.26 o
  -6   5  16      321.83      192.99     81.32 o
  -5   5  16      111.49      182.81     55.84 o
  -4   5  16      532.90      689.93     68.39 o
  -3   5  16    10363.43    10544.89    200.98 o
  -2   5  16       65.80      140.37     42.83 o
  -1   5  16     5000.61     5258.17     85.77 o
   0   5  16     7233.85     6786.50     93.03 o
   1   5  16     1780.64     1769.06     47.28 o
   2   5  16     5614.83     5244.29    105.16 o
   3   5  16        3.11       55.08     32.67 o
   4   5  16     7185.01     6380.97    125.47 o
   5   5  16      938.31      986.62     60.31 o
   6   5  16        2.13       -2.08     48.93 o
   7   5  16       30.07       47.89     60.46 o
   8   5  16       42.72       34.92     32.87 o
   9   5  16      725.75      743.54    118.34 o
  10   5  16      368.10      368.13    152.22 o
  11   5  16      195.11      159.66    251.93 o
 -11   6  16       40.02     -177.42    177.42 o
 -10   6  16      337.00       12.06    175.64 o
  -9   6  16      100.54      279.25    179.90 o
  -8   6  16      191.92      387.00     96.55 o
  -7   6  16     1231.64     1049.00    115.04 o
  -6   6  16     3768.85     3947.64    238.09 o
  -5   6  16      234.41      298.53     75.72 o
  -4   6  16      598.94      664.85     63.38 o
  -3   6  16     8534.59     8669.93    180.21 o
  -2   6  16      290.13      391.70     61.35 o
  -1   6  16    29786.81    28275.36    346.36 o
   0   6  16     4325.74     4394.85     98.35 o
   1   6  16    11699.41    11056.84    155.39 o
   2   6  16     4544.91     4729.47    105.37 o
   3   6  16    20288.80    19723.34    280.80 o
   4   6  16       99.06       46.58     36.98 o
   5   6  16      816.42      905.06     99.26 o
   6   6  16     4392.22     4215.08    157.28 o
   7   6  16      983.07     1361.61    141.05 o
   8   6  16      649.59      761.67    104.44 o
   9   6  16     1176.56     1227.77    126.59 o
  10   6  16       55.54       -0.85     77.50 o
  11   6  16       86.41      265.87     96.14 o
 -11   7  16       72.72        8.87    197.64 o
 -10   7  16       47.27       62.82    153.11 o
  -9   7  16      471.37      295.16    112.30 o
  -8   7  16      155.43      231.49    192.14 o
  -7   7  16      241.58      390.84    160.56 o
  -6   7  16      109.57      103.29     82.99 o
  -5   7  16      783.93      994.80     85.70 o
  -4   7  16     6635.09     6698.15    230.33 o
  -3   7  16     1267.48     1235.65     68.75 o
  -2   7  16      178.19      185.86     49.46 o
  -1   7  16     1158.29     1137.33     69.64 o
   0   7  16     3338.01     3466.94    107.78 o
   1   7  16       86.08      173.01     52.56 o
   2   7  16    19382.70    17606.41    258.39 o
   3   7  16      245.14      290.87     48.82 o
   4   7  16       26.20        1.12     60.03 o
   5   7  16       42.79       36.87     63.22 o
   6   7  16    10910.38     9793.88    263.24 o
   7   7  16       13.02      -20.27     89.24 o
   8   7  16      113.61       55.42    117.45 o
   9   7  16     1091.95     1169.39    125.15 o
  10   7  16       34.05       76.97     86.93 o
  11   7  16      387.42      518.41    186.64 o
 -10   8  16       82.59       43.09    275.35 o
  -9   8  16      190.99      264.00    110.00 o
  -8   8  16       65.97      169.46     92.91 o
  -7   8  16      382.43      243.91     99.35 o
  -6   8  16       96.36       47.24    189.48 o
  -5   8  16      105.02      189.70     91.32 o
  -4   8  16     1042.73     1061.91     86.16 o
  -3   8  16      735.32      782.90     78.46 o
  -2   8  16       12.38       53.86     49.34 o
  -1   8  16     7187.12     6745.26    155.41 o
   0   8  16      692.21      668.24     64.53 o
   1   8  16      275.04      376.82     89.85 o
   2   8  16     2731.09     2536.08    119.23 o
   3   8  16     1418.97     1562.29    102.69 o
   4   8  16      379.87      368.09    116.87 o
   5   8  16     4426.16     4324.00    249.82 o
   6   8  16      471.24      435.15     81.36 o
   7   8  16      172.87       56.89    109.64 o
   8   8  16      838.22      916.51    116.75 o
   9   8  16     3477.03     3499.84    201.72 o
  10   8  16       34.01     -105.03    105.03 o
  -9   9  16        8.03       38.05    242.71 o
  -8   9  16       10.55      -89.14     89.14 o
  -7   9  16       32.46     -147.61    147.61 o
  -6   9  16        4.49      -84.63     84.63 o
  -5   9  16       15.30       10.19     85.45 o
  -4   9  16      387.86      313.14     76.90 o
  -3   9  16      313.16      498.61     87.54 o
  -2   9  16     1432.09     1499.72    114.62 o
  -1   9  16      856.10      999.04    144.48 o
   0   9  16     1377.64     1575.18    120.76 o
   1   9  16      906.87      747.88    132.31 o
   2   9  16      345.57      263.56     88.39 o
   3   9  16      118.75      265.36     90.16 o
   4   9  16      344.00      375.65    116.57 o
   5   9  16       23.68      -11.78     98.34 o
   6   9  16      189.06       73.79    105.15 o
   7   9  16        3.70       28.39    119.58 o
   8   9  16       43.41      -24.61     79.67 o
   9   9  16       53.80       -6.81     90.01 o
  -8  10  16      363.94      130.75    138.92 o
  -7  10  16      687.80      641.89    150.80 o
  -6  10  16     2440.32     2327.36    212.19 o
  -5  10  16      189.02      281.38    121.71 o
  -4  10  16     1737.27     2077.58    157.01 o
  -3  10  16     4537.06     4195.41    187.96 o
  -2  10  16     1561.45     1614.93    119.41 o
  -1  10  16      359.89      381.89    116.16 o
   0  10  16     1919.69     1881.77    195.69 o
   1  10  16     4003.98     4073.97    234.25 o
   2  10  16      419.75      528.98    174.58 o
   3  10  16       14.33      -43.77    169.08 o
   4  10  16      265.36      216.82    110.73 o
   5  10  16      713.61      666.97    160.03 o
   6  10  16      110.66      274.61    121.28 o
   7  10  16       62.69      110.35    141.22 o
   8  10  16      311.13      487.19    156.13 o
  -6  11  16      500.73      587.96    149.03 o
  -5  11  16      463.78      490.03    143.71 o
  -4  11  16        0.04       17.93    139.80 o
  -3  11  16        1.05       52.77     79.84 o
  -2  11  16      895.81      980.05    185.22 o
  -1  11  16      649.29      623.83    138.39 o
   0  11  16      765.68      738.31    288.66 o
   1  11  16      342.32      536.58    140.76 o
   2  11  16      459.31      807.62    245.19 o
   3  11  16      516.64      565.02    290.08 o
   4  11  16     1921.86     1805.75    306.58 o
   5  11  16      274.03       52.16    216.80 o
   6  11  16        6.98      -49.88    156.13 o
   7  11  16      482.02      564.58    138.93 o
  -5  12  16      482.25      619.54    111.39 o
  -4  12  16     1089.22     1146.11    188.42 o
  -3  12  16      354.20       74.52    138.74 o
  -2  12  16        7.44       95.10    154.00 o
  -1  12  16     2312.34     2406.45    202.76 o
   0  12  16      721.54      650.18    167.84 o
   1  12  16        2.71      123.70    127.78 o
   2  12  16      576.25      627.43    250.51 o
   3  12  16     1729.53     1310.40    295.58 o
   4  12  16       92.30      127.74    228.16 o
   5  12  16       83.85     -230.64    230.64 o
   0  13  16       11.00     -125.61    204.03 o
   1  13  16      467.24      645.79    167.27 o
   2  13  16      220.23      846.28    215.03 o
 -12   1  17       19.61     -110.53    110.53 o
 -11   1  17     2497.62     2345.69    190.91 o
 -10   1  17      224.80      243.64    110.38 o
  -9   1  17       35.20      -84.90     84.90 o
  -8   1  17    10044.12    10112.52    343.85 o
  -7   1  17      762.97      872.45    119.89 o
  -6   1  17     9071.21     9305.87    312.88 o
  -5   1  17     8172.86     8114.09    285.63 o
  -4   1  17     1442.98     1474.68     70.52 o
  -3   1  17    23964.63    23285.74    279.66 o
  -2   1  17    32162.95    32040.45    335.65 o
  -1   1  17     1703.86     1494.27     50.58 o
   0   1  17    16904.41    17723.40    200.25 o
   1   1  17    38110.73    36141.50    486.96 o
   2   1  17     3954.89     3814.79     70.90 o
   3   1  17    10366.19    10229.76    127.41 o
   4   1  17      689.62      765.41     39.69 o
   5   1  17      144.50      172.45     32.90 o
   6   1  17        5.73       -2.33     27.57 o
   7   1  17     2637.54     2549.12     83.43 o
   8   1  17        2.43       52.58     41.06 o
   9   1  17        1.86       60.39     84.02 o
  10   1  17     1418.95     1675.73    156.44 o
  11   1  17      609.47     1054.79    137.62 o
  12   1  17       38.36      131.98     92.79 o
 -12   2  17        4.61     -113.72    113.72 o
 -11   2  17       20.99      -43.84    201.37 o
 -10   2  17      139.19      135.86    107.82 o
  -9   2  17      185.20      308.83    107.94 o
  -8   2  17      605.63      901.35    168.72 o
  -7   2  17       14.58      -88.86     88.86 o
  -6   2  17     2893.00     2813.23    184.00 o
  -5   2  17        0.59        8.08     56.22 o
  -4   2  17       81.85      102.18     26.81 o
  -3   2  17     4909.02     4848.87     87.98 o
  -2   2  17    26880.21    24523.59    280.96 o
  -1   2  17      232.54      281.36     32.33 o
   0   2  17    11598.76    11945.85    218.96 o
   1   2  17     7192.73     7836.49    137.45 o
   2   2  17    49443.65    47689.33    460.26 o
   3   2  17     3615.66     3615.81     74.99 o
   4   2  17       30.63       61.21     29.98 o
   5   2  17    38569.87    35880.26    444.69 o
   6   2  17     4662.14     4595.40    111.05 o
   7   2  17     2243.01     2139.25     91.93 o
   8   2  17        1.56       19.57     44.42 o
   9   2  17     3520.05     3955.73    211.51 o
  10   2  17      189.43       72.65     91.45 o
  11   2  17        0.23       65.61     85.87 o
  12   2  17        5.34      156.58    145.13 o
 -12   3  17       25.47     -148.68    148.68 o
 -11   3  17      761.60      786.31    205.45 o
 -10   3  17       23.42     -104.68    104.68 o
  -9   3  17       98.47      283.97    114.39 o
  -8   3  17     2960.74     2223.74    178.00 o
  -7   3  17     1623.51     1335.09    137.25 o
  -6   3  17     1030.63     1190.90     90.83 o
  -5   3  17    10977.99    11255.30    274.66 o
  -4   3  17    18724.12    17721.24    391.31 o
  -3   3  17        6.56       19.44     27.00 o
  -2   3  17       16.78       79.84     24.54 o
  -1   3  17     3964.25     3438.48     67.37 o
   0   3  17     1985.81     1783.22     49.24 o
   1   3  17    15132.00    14251.33    192.73 o
   2   3  17     3218.15     3344.94     83.23 o
   3   3  17        8.14      102.82     26.70 o
   4   3  17     1538.99     1705.30     51.76 o
   5   3  17     2385.99     2227.42     76.07 o
   6   3  17    16254.75    15393.91    240.29 o
   7   3  17      346.65      690.38     71.91 o
   8   3  17        3.92      149.80     63.63 o
   9   3  17     3982.26     3990.33    165.57 o
  10   3  17       38.72       17.66     81.46 o
  11   3  17      610.78      641.58    118.17 o
  12   3  17       51.73      193.11     98.73 o
 -12   4  17       91.15       98.29    195.16 o
 -11   4  17      235.57      123.13    178.48 o
 -10   4  17      207.96      251.22    175.64 o
  -9   4  17      296.16      502.09    182.38 o
  -8   4  17     1156.84     1236.24    210.42 o
  -7   4  17      185.96      294.63     73.06 o
  -6   4  17     5892.91     4984.61    179.17 o
  -5   4  17        1.82      -31.17     40.24 o
  -4   4  17      149.49       91.11     49.09 o
  -3   4  17    12641.14    12374.33    219.22 o
  -2   4  17      758.36      814.26     39.43 o
  -1   4  17    14838.58    14480.23    169.79 o
   0   4  17     6979.44     7193.57     98.74 o
   1   4  17    10305.60    10790.06    137.23 o
   2   4  17      876.21     1010.03     36.19 o
   3   4  17     1404.23     1181.19     55.49 o
   4   4  17     4077.20     4703.44    103.66 o
   5   4  17      281.55      202.64     45.01 o
   6   4  17     8595.35     8580.14    162.73 o
   7   4  17        5.52       58.28     85.37 o
   8   4  17     7224.26     6196.98    191.77 o
   9   4  17      691.26      715.18     87.44 o
  10   4  17     1392.98     1712.18    130.53 o
  11   4  17     1097.96      893.47    200.84 o
  12   4  17      281.31      316.51    171.38 o
 -11   5  17      462.72      173.51    194.45 o
 -10   5  17       11.19      -56.42    166.42 o
  -9   5  17      201.79      205.09    169.61 o
  -8   5  17     2294.28     2545.79    161.16 o
  -7   5  17      661.12      968.25    143.18 o
  -6   5  17     2010.90     1854.14    142.16 o
  -5   5  17     2465.89     2160.28    110.47 o
  -4   5  17      402.84      431.75     67.55 o
  -3   5  17     1122.84     1153.63     65.07 o
  -2   5  17    15395.78    14194.82    195.46 o
  -1   5  17       14.01       -6.20     26.00 o
   0   5  17       60.37       32.52     25.27 o
   1   5  17      159.81      220.93     33.34 o
   2   5  17     7032.62     6975.35    120.31 o
   3   5  17    22860.72    22825.98    314.70 o
   4   5  17    13014.64    12054.97    207.73 o
   5   5  17     1974.84     2077.72     90.93 o
   6   5  17     1220.00     1311.19     93.54 o
   7   5  17      278.24      173.42     52.84 o
   8   5  17     1558.62     1496.69    100.92 o
   9   5  17      549.35      360.42     99.53 o
  10   5  17      401.58      402.61    144.42 o
  11   5  17      292.22      323.16     97.85 o
 -11   6  17      268.37       30.16    196.93 o
 -10   6  17        3.40     -130.58    166.06 o
  -9   6  17     1162.46     1099.02    126.90 o
  -8   6  17     1821.49     1892.38    149.51 o
  -7   6  17     2513.65     2516.57    165.45 o
  -6   6  17      337.83      576.87    100.35 o
  -5   6  17     4094.67     3607.20    163.16 o
  -4   6  17    10383.95     9798.94    234.68 o
  -3   6  17     4921.88     5106.66    135.51 o
  -2   6  17      358.75      270.72     60.96 o
  -1   6  17     3398.94     3634.99     96.99 o
   0   6  17    24664.65    24792.61    330.44 o
   1   6  17     2487.29     2498.77     70.87 o
   2   6  17      422.21      612.46     54.34 o
   3   6  17     7926.18     7924.11    151.39 o
   4   6  17       31.41       86.23     38.23 o
   5   6  17       29.92       38.03     48.12 o
   6   6  17     1579.38     1618.73    110.47 o
   7   6  17     1386.31     1445.90    147.43 o
   8   6  17       77.43      -32.69     89.06 o
   9   6  17        6.65      -74.92     74.92 o
  10   6  17        6.33      -74.75     74.75 o
  11   6  17      161.63      184.80    154.53 o
 -10   7  17       71.64       46.53    137.32 o
  -9   7  17      230.75      244.32     94.09 o
  -8   7  17       27.36       -8.22    127.39 o
  -7   7  17       85.54        3.96     77.15 o
  -6   7  17      527.10      644.76    119.40 o
  -5   7  17        4.42       38.29     57.79 o
  -4   7  17     1415.96     1172.05    113.32 o
  -3   7  17     1199.02     1368.86     90.74 o
  -2   7  17      261.33      145.01     49.15 o
  -1   7  17      809.46      858.10     69.17 o
   0   7  17       35.36       34.60     47.63 o
   1   7  17      976.36     1057.37     76.96 o
   2   7  17     1631.22     1754.85     75.45 o
   3   7  17       15.43      101.81     49.65 o
   4   7  17      157.37      147.93     67.98 o
   5   7  17      415.64      569.11    104.30 o
   6   7  17      289.38      463.44     85.09 o
   7   7  17      484.65      461.37    214.32 o
   8   7  17      189.34      267.34     89.07 o
   9   7  17        2.64       57.66     85.33 o
  10   7  17      281.78      479.00    177.59 o
 -10   8  17      269.55      353.76    112.22 o
  -9   8  17      133.78      227.80    103.54 o
  -8   8  17      114.61      -13.77     89.55 o
  -7   8  17       49.65      -80.20     80.20 o
  -6   8  17        4.76      -41.74    122.60 o
  -5   8  17      261.81       76.04     93.50 o
  -4   8  17     1916.38     1777.08    112.64 o
  -3   8  17      502.03      549.15     80.91 o
  -2   8  17     1610.99     1571.65     90.64 o
  -1   8  17     4853.27     4740.13    131.72 o
   0   8  17    11978.17    11641.96    246.80 o
   1   8  17      276.95      278.15    108.66 o
   2   8  17     7067.45     6721.96    185.02 o
   3   8  17    17345.76    16708.65    383.16 o
   4   8  17     4906.11     5290.35    192.06 o
   5   8  17     4927.12     4497.56    173.12 o
   6   8  17     1299.59     1285.45    175.83 o
   7   8  17     5420.51     5033.86    282.63 o
   8   8  17     1802.99     1708.72    186.47 o
   9   8  17      415.08      647.32    112.99 o
  10   8  17      154.20      155.42    130.22 o
  -9   9  17      284.40      145.50    105.35 o
  -8   9  17      265.31      346.79    117.08 o
  -7   9  17      184.80      142.80    128.63 o
  -6   9  17      791.84      598.10    158.43 o
  -5   9  17      335.03      156.97     98.29 o
  -4   9  17     1089.51     1204.41    103.14 o
  -3   9  17      787.30      850.62    155.95 o
  -2   9  17      866.74      923.79     91.80 o
  -1   9  17     3252.80     2866.49    135.67 o
   0   9  17     1215.68     1125.37    139.73 o
   1   9  17     1018.32      851.29    134.14 o
   2   9  17        0.13     -108.76    108.76 o
   3   9  17     1353.23     1435.35    150.78 o
   4   9  17     3907.12     3736.62    207.59 o
   5   9  17      203.90       80.97    107.35 o
   6   9  17        7.08      -20.62    102.23 o
   7   9  17        2.96     -113.90    113.90 o
   8   9  17      170.62      319.35    143.35 o
   9   9  17      431.69      580.51    174.58 o
  -8  10  17        0.17     -196.93    196.93 o
  -7  10  17      120.97      -20.58    110.35 o
  -6  10  17      734.74      898.44    152.93 o
  -5  10  17      102.88      181.32    114.61 o
  -4  10  17      587.03      737.29    104.93 o
  -3  10  17      276.05      483.50     96.87 o
  -2  10  17        3.79      -63.74     63.74 o
  -1  10  17      380.44      457.14    117.39 o
   0  10  17     2615.58     2740.08    197.18 o
   1  10  17      301.40      335.17    130.30 o
   2  10  17      291.99      242.33    125.86 o
   3  10  17      238.81      304.27    136.48 o
   4  10  17       69.99      -57.48    192.67 o
   5  10  17       19.88     -105.93    105.93 o
   6  10  17      466.14      523.32    132.03 o
   7  10  17      191.94       33.52    113.50 o
  -6  11  17      336.30      195.87    124.90 o
  -5  11  17      497.02      686.25    151.87 o
  -4  11  17      241.50      279.55     90.65 o
  -3  11  17     1633.00     1997.53    148.17 o
  -2  11  17      839.06      963.02    184.87 o
  -1  11  17     1840.66     1942.25    178.07 o
   0  11  17      962.52     1150.18    249.45 o
   1  11  17      139.76      353.85    135.79 o
   2  11  17     3736.29     3517.53    243.95 o
   3  11  17       21.79       60.16    198.88 o
   4  11  17     1571.78     1411.88    290.61 o
   5  11  17      159.09     -202.61    202.61 o
   6  11  17        8.47     -111.32    111.32 o
   7  11  17        0.06      -90.64    129.87 o
  -5  12  17       30.47      -21.97    108.58 o
  -4  12  17      344.44      194.80    145.48 o
  -3  12  17        2.93       87.29    143.71 o
  -2  12  17      522.01      567.38    172.09 o
  -1  12  17      806.02      776.16    147.52 o
   0  12  17        5.87      101.78    122.51 o
   1  12  17       55.21       17.56    130.50 o
   2  12  17      121.14      251.55    160.56 o
   3  12  17      475.64      485.06    266.84 o
   4  12  17      114.97       59.97    239.51 o
   0  13  17       47.01      169.97    218.22 o
   2  13  17      169.61      503.15    196.93 o
 -12   0  18      196.95      307.29    183.80 o
 -11   0  18      101.69      244.48    166.42 o
 -10   0  18     1281.03     1499.17    232.77 o
  -9   0  18      243.72      106.81    142.64 o
  -8   0  18      281.83      459.51    165.00 o
  -7   0  18     4655.62     4830.71    321.48 o
  -6   0  18     3092.51     2235.10    246.61 o
  -5   0  18       57.13      286.00    140.87 o
  -4   0  18     9740.16    10055.56    236.47 o
  -3   0  18    23658.63    22703.82    448.27 o
  -2   0  18     1293.46     1422.74     69.47 o
  -1   0  18    65073.92    65862.38   1169.66 o
   0   0  18     5965.52     5764.35    145.82 o
   1   0  18      459.87      811.80     57.46 o
   2   0  18    55028.21    53124.73    834.74 o
   3   0  18     8496.63     8690.00    170.81 o
   4   0  18      522.66      733.17     66.43 o
   5   0  18       60.66        6.13     38.51 o
   6   0  18    20495.79    19425.32    537.09 o
   7   0  18     9640.23     9262.21    230.12 o
   8   0  18       41.25      -74.52     94.39 o
   9   0  18     1037.37      764.67    160.03 o
  10   0  18     1913.23     1916.10    232.77 o
  11   0  18      501.93      389.96    161.09 o
  12   0  18     2603.37     2916.74    298.06 o
 -12   1  18      192.21      132.64    130.08 o
 -11   1  18      136.10       97.50    113.93 o
 -10   1  18       25.28        5.62    105.00 o
  -9   1  18      351.35      106.24    102.83 o
  -8   1  18     2713.14     3778.36    216.15 o
  -7   1  18       92.29       98.29     95.46 o
  -6   1  18      267.76      227.46    104.00 o
  -5   1  18      395.41      716.43    115.52 o
  -4   1  18     4521.27     4503.81     98.53 o
  -3   1  18     3867.76     3940.30     71.79 o
  -2   1  18      363.87      336.05     40.24 o
  -1   1  18     9227.68     8358.42    122.27 o
   0   1  18    10542.50    11183.05    144.27 o
   1   1  18       58.02      450.33     83.32 o
   2   1  18    21187.33    20575.01    234.72 o
   3   1  18    12342.67    12730.62    176.73 o
   4   1  18     6401.42     5903.94    111.78 o
   5   1  18     3655.73     3888.74     86.14 o
   6   1  18      273.23      274.79     37.98 o
   7   1  18      648.43      771.20     54.82 o
   8   1  18      297.77      243.05     50.55 o
   9   1  18     1963.92     2230.73    230.29 o
  10   1  18      361.29      300.56    100.73 o
  11   1  18        9.09      -68.46     82.92 o
  12   1  18       20.12      102.66    147.43 o
 -12   2  18      718.54      312.98    137.34 o
 -11   2  18      245.27      180.53    125.17 o
 -10   2  18      553.79      477.85    125.69 o
  -9   2  18     2086.15     1983.41    234.37 o
  -8   2  18      298.96      126.89    130.93 o
  -7   2  18     1282.46     1785.43    157.02 o
  -6   2  18     2144.34     2176.47    161.93 o
  -5   2  18     8631.05     8883.53    233.66 o
  -4   2  18     7738.23     6989.89    130.14 o
  -3   2  18     2016.45     1728.77     55.32 o
  -2   2  18    18008.30    17844.24    221.86 o
  -1   2  18    43285.09    41775.65    453.61 o
   0   2  18     7808.70     7698.08    117.35 o
   1   2  18    81418.55    79351.95    776.30 o
   2   2  18    15138.10    14631.61    193.16 o
   3   2  18     7705.44     7448.91    124.05 o
   4   2  18    58793.55    57399.72    689.87 o
   5   2  18       13.09      125.87     29.72 o
   6   2  18    10653.16     9456.71    181.62 o
   7   2  18     4669.91     4549.92    117.27 o
   8   2  18       99.27       82.02     49.85 o
   9   2  18      323.94      443.27     74.58 o
  10   2  18      156.65      288.11    102.23 o
  11   2  18       30.78      100.78     87.79 o
  12   2  18       12.79       16.08     81.17 o
 -12   3  18      517.85      517.35    205.09 o
 -11   3  18       11.36      145.13    179.19 o
 -10   3  18      224.99      -43.81    111.60 o
  -9   3  18      836.59      864.64    139.88 o
  -8   3  18       93.31       86.70    104.75 o
  -7   3  18      430.05      633.63    118.64 o
  -6   3  18       31.28       82.40     65.45 o
  -5   3  18     1734.38     1289.34     99.02 o
  -4   3  18      497.35      554.92     60.70 o
  -3   3  18      338.77      393.47     37.84 o
  -2   3  18      791.48      786.86     38.09 o
  -1   3  18    10047.43     9824.86    129.78 o
   0   3  18     2500.87     2462.82     57.96 o
   1   3  18     1875.53     1926.99     59.56 o
   2   3  18    10697.62    10406.02    140.21 o
   3   3  18    17157.96    17438.66    219.38 o
   4   3  18     9784.99     9334.85    153.41 o
   5   3  18      470.50      544.19     49.94 o
   6   3  18     3856.66     3981.68    103.47 o
   7   3  18    15212.13    14549.36    297.38 o
   8   3  18     2034.51     2031.13    113.12 o
   9   3  18     1709.88     1977.37    115.39 o
  10   3  18     1734.11     1709.40    115.19 o
  11   3  18     1032.85     1300.92    175.29 o
  12   3  18      137.16      290.60    101.70 o
 -12   4  18      253.67      235.25    211.84 o
 -11   4  18      173.40      168.90    184.87 o
 -10   4  18      127.97     -104.32    160.38 o
  -9   4  18      615.00      744.80    179.55 o
  -8   4  18      108.04       88.00    144.42 o
  -7   4  18       91.70      169.29     71.15 o
  -6   4  18     6347.91     6570.02    248.25 o
  -5   4  18      558.31      799.37     67.02 o
  -4   4  18     2895.33     3032.57    116.13 o
  -3   4  18    14530.96    13657.38    239.69 o
  -2   4  18     4003.58     3972.21     81.86 o
  -1   4  18      154.67      232.67     30.19 o
   0   4  18    26129.43    25954.54    260.20 o
   1   4  18       44.23       33.79     24.28 o
   2   4  18     6388.46     6097.37     97.84 o
   3   4  18        1.83       21.65     37.44 o
   4   4  18       99.82       52.79     37.12 o
   5   4  18       39.39       77.99     43.51 o
   6   4  18     6829.37     6284.70    146.77 o
   7   4  18     2088.42     2029.22    110.71 o
   8   4  18        0.03      -52.61     64.84 o
   9   4  18     2354.19     2170.58    120.56 o
  10   4  18     2462.71     2872.59    191.89 o
  11   4  18      132.22       17.96     90.84 o
 -11   5  18      330.89      264.35    211.48 o
 -10   5  18     1196.40     1236.24    246.61 o
  -9   5  18     3061.40     2999.77    304.45 o
  -8   5  18      744.79      500.04    104.19 o
  -7   5  18     9364.76     9721.35    321.93 o
  -6   5  18     8764.69     8366.12    289.64 o
  -5   5  18    10679.53     9850.84    250.99 o
  -4   5  18    12685.76    12195.90    265.10 o
  -3   5  18    18016.08    18069.44    283.94 o
  -2   5  18    25541.89    24513.68    330.45 o
  -1   5  18    16273.74    15768.64    206.24 o
   0   5  18     8501.40     8061.60    130.10 o
   1   5  18     4512.98     4592.10     93.42 o
   2   5  18     9830.12     9055.92    153.69 o
   3   5  18     5268.94     4816.50    115.09 o
   4   5  18     1540.57     1364.80     64.93 o
   5   5  18      451.17      376.85     53.83 o
   6   5  18     3697.41     3198.65    116.33 o
   7   5  18      727.50      723.55     79.94 o
   8   5  18     2848.78     2807.54    132.01 o
   9   5  18       97.67      -22.44     78.16 o
  10   5  18      577.67      769.71    115.57 o
  11   5  18      417.92      514.28    151.51 o
 -11   6  18        0.52     -173.51    179.19 o
 -10   6  18       19.70       -7.81    186.64 o
  -9   6  18       24.58       37.59     88.08 o
  -8   6  18        1.28       65.30     84.03 o
  -7   6  18      108.96      235.38     88.30 o
  -6   6  18       16.93      -15.60     80.34 o
  -5   6  18      504.63      583.41     97.42 o
  -4   6  18      444.98      629.91     96.23 o
  -3   6  18     4362.32     4083.30    123.92 o
  -2   6  18    14747.98    14030.98    236.04 o
  -1   6  18      639.41      657.70     55.03 o
   0   6  18      181.26      283.32     42.43 o
   1   6  18      254.51      301.16     43.56 o
   2   6  18      170.69      140.00     43.84 o
   3   6  18      176.30      136.02     46.04 o
   4   6  18     2441.60     2277.21     81.24 o
   5   6  18     1640.31     1578.25     92.57 o
   6   6  18     1317.71     1211.19    120.39 o
   7   6  18      638.41      823.76    104.64 o
   8   6  18     1145.10     1065.15    147.79 o
   9   6  18       16.48       13.95     84.84 o
  10   6  18       28.97      137.64     89.23 o
  11   6  18      181.04      102.68     90.70 o
 -10   7  18      198.37      196.38     93.16 o
  -9   7  18       40.25     -104.34    185.93 o
  -8   7  18        0.04      -41.06     84.23 o
  -7   7  18      618.16      660.87    112.99 o
  -6   7  18     2960.35     2958.55    179.90 o
  -5   7  18     1708.83     1504.18    136.39 o
  -4   7  18      633.51      763.22    166.66 o
  -3   7  18     1362.27     1423.72     95.16 o
  -2   7  18     1604.27     1516.71     79.74 o
  -1   7  18     3624.82     3522.87    117.27 o
   0   7  18      512.22      603.12     94.66 o
   1   7  18    30201.31    29571.55    443.12 o
   2   7  18     1876.06     1827.77     78.46 o
   3   7  18     5285.67     4919.77    138.17 o
   4   7  18     4311.45     4118.26    204.26 o
   5   7  18    18749.65    16530.41    377.09 o
   6   7  18     4325.65     4362.66    171.07 o
   7   7  18      821.02      548.59    106.81 o
   8   7  18     4665.25     4113.32    327.87 o
   9   7  18     1686.47     1397.30    241.29 o
  10   7  18     1531.02     1761.74    279.25 o
 -10   8  18       77.95       36.83    102.90 o
  -9   8  18      291.40      156.84    208.29 o
  -8   8  18       31.91      -36.90    191.26 o
  -7   8  18      237.55      387.24    112.19 o
  -6   8  18      291.05      257.32    127.56 o
  -5   8  18      119.24      -68.41     87.64 o
  -4   8  18       27.38       -0.95     83.64 o
  -3   8  18      307.05      326.26     76.48 o
  -2   8  18     5702.42     5512.61    177.76 o
  -1   8  18      271.00      277.21     64.25 o
   0   8  18     1594.18     1602.87     94.27 o
   1   8  18        9.92       37.87     98.98 o
   2   8  18     6151.78     6010.13    216.01 o
   3   8  18     6769.73     7000.42    225.52 o
   4   8  18     1321.07     1650.55    123.01 o
   5   8  18     4893.57     4734.41    180.31 o
   6   8  18     1427.12     1544.01    169.33 o
   7   8  18     1085.91     1143.11    122.62 o
   8   8  18      120.61       94.25    142.64 o
   9   8  18      281.51      122.61    125.08 o
  10   8  18      306.49      442.48    160.38 o
  -9   9  18      309.19      309.77    232.06 o
  -8   9  18      231.43      -23.31     99.81 o
  -7   9  18     1762.09     1960.14    284.58 o
  -6   9  18       88.54       25.13     98.10 o
  -5   9  18      183.54      263.86    103.01 o
  -4   9  18     1019.86     1281.27    108.22 o
  -3   9  18     1451.06     1406.92    119.25 o
  -2   9  18       18.20       17.23     65.11 o
  -1   9  18      107.59      201.68     78.84 o
   0   9  18      256.55      109.26    110.71 o
   1   9  18      282.00      206.22    114.64 o
   2   9  18      241.09      272.61    124.98 o
   3   9  18     1344.24     1667.86    175.34 o
   4   9  18       98.28      -11.86    110.00 o
   5   9  18       20.04       11.27    104.88 o
   6   9  18      526.87      426.79    120.70 o
   7   9  18       69.77        1.64    106.53 o
   8   9  18      224.01      218.22    146.19 o
   9   9  18       24.06      212.55    138.74 o
  -8  10  18       32.91     -200.13    200.13 o
  -7  10  18        0.58       85.51    116.74 o
  -6  10  18      156.44      105.74    114.97 o
  -5  10  18      120.87      -33.00    102.19 o
  -4  10  18        3.52        7.96     77.27 o
  -3  10  18        0.60       -5.24     80.13 o
  -2  10  18        0.13      -52.65    163.76 o
  -1  10  18       31.11      220.94    112.44 o
   0  10  18     1540.74     1515.02    213.96 o
   1  10  18      237.18      296.80    124.71 o
   2  10  18       15.32     -117.47    117.47 o
   3  10  18      159.09      264.81    131.66 o
   4  10  18      677.84      814.34    244.84 o
   5  10  18       19.43       13.50    108.94 o
   6  10  18      513.60      638.79    174.93 o
   7  10  18      222.87      188.87    260.45 o
  -6  11  18        2.37       -7.45    120.64 o
  -5  11  18      175.99      105.03    117.45 o
  -4  11  18      466.19      517.90    109.82 o
  -3  11  18      295.85      337.80    150.80 o
  -2  11  18       50.27       49.68    138.39 o
  -1  11  18     1004.46     1035.17    245.19 o
   0  11  18      219.39      158.16    128.07 o
   1  11  18      310.66      314.66    132.66 o
   2  11  18       41.71      314.68    140.46 o
   3  11  18      811.86      976.27    317.58 o
   4  11  18       74.72      -57.13    218.58 o
   5  11  18      158.95       81.61    237.03 o
   6  11  18       53.12      -58.90    203.32 o
  -5  12  18       20.63       14.75    102.72 o
  -4  12  18      113.68      394.58    157.55 o
  -3  12  18     1182.95     1410.47    212.55 o
  -2  12  18       40.35      168.19    151.16 o
  -1  12  18      187.18       91.74    119.64 o
   0  12  18     1628.79     1849.22    194.37 o
   1  12  18     1530.46     1953.76    200.69 o
   2  12  18       88.85      203.86    137.89 o
   3  12  18      289.15      308.00    259.03 o
   0  13  18      251.82      132.35    212.90 o
 -12   1  19       24.56     -113.33    113.33 o
 -11   1  19     1223.50      913.51    154.34 o
 -10   1  19      232.64       22.85    110.00 o
  -9   1  19       81.68      -47.02    152.22 o
  -8   1  19    11103.36    10647.39    365.57 o
  -7   1  19        7.45      -94.42     94.42 o
  -6   1  19     7088.65     6407.78    267.97 o
  -5   1  19    18417.69    19766.23    416.95 o
  -4   1  19       38.42       48.23     37.30 o
  -3   1  19    25776.10    25184.94    268.94 o
  -2   1  19    48922.57    48279.19    544.09 o
  -1   1  19     1501.47     1445.77     52.53 o
   0   1  19     5986.77     6343.28    101.62 o
   1   1  19    53115.14    52535.79    668.22 o
   2   1  19     3388.42     3336.85     87.14 o
   3   1  19    20624.29    19507.48    255.92 o
   4   1  19      506.78      785.70     53.78 o
   5   1  19     1998.52     1647.08     63.95 o
   6   1  19    18062.24    17362.68    288.09 o
   7   1  19     1836.39     1565.60     84.38 o
   8   1  19      875.84      744.87     88.59 o
   9   1  19     1705.40     2071.40    164.59 o
  10   1  19       50.77      159.64     91.01 o
  11   1  19       17.87      123.99     94.03 o
  12   1  19      182.33      293.51    107.87 o
 -12   2  19      138.56       54.33    132.64 o
 -11   2  19      286.08      348.44    132.98 o
 -10   2  19      703.53      635.47    135.49 o
  -9   2  19       42.57      325.95    119.65 o
  -8   2  19     1258.82      715.33    125.15 o
  -7   2  19     4012.67     4641.18    440.88 o
  -6   2  19       19.21       20.00    104.69 o
  -5   2  19     1695.34     2176.65    120.46 o
  -4   2  19      130.62      149.81     34.33 o
  -3   2  19    11095.52    10838.95    159.01 o
  -2   2  19     2319.17     2400.84     64.44 o
  -1   2  19     4101.48     3715.99    122.18 o
   0   2  19      534.30      572.80     39.73 o
   1   2  19      383.67      423.23     43.37 o
   2   2  19     2821.53     2958.27     66.71 o
   3   2  19    55460.80    54147.05    613.49 o
   4   2  19      531.07      512.70     44.67 o
   5   2  19     5645.33     4711.71    110.57 o
   6   2  19     1628.30     1728.78     79.86 o
   7   2  19     6872.42     6744.64    161.82 o
   8   2  19      875.69      947.61     92.80 o
   9   2  19       65.10       99.95     85.11 o
  10   2  19     1830.76     2338.09    241.82 o
  11   2  19        2.54      -80.14     86.58 o
  12   2  19        0.70      -76.65     76.65 o
 -12   3  19        8.15       89.06    191.26 o
 -11   3  19     1261.13     1797.59    269.32 o
 -10   3  19        8.77     -113.02    113.02 o
  -9   3  19       37.58      -34.69    112.64 o
  -8   3  19     1828.13     2155.40    177.31 o
  -7   3  19      268.59      451.39    121.04 o
  -6   3  19      479.26      396.71     81.25 o
  -5   3  19     2067.03     1936.78    121.28 o
  -4   3  19       13.53       21.74     45.25 o
  -3   3  19      420.78      443.64     49.66 o
  -2   3  19     5173.36     4520.73     84.02 o
  -1   3  19    10063.49     8949.97    145.66 o
   0   3  19    40899.74    39636.02    378.44 o
   1   3  19     1508.12     1557.13     56.16 o
   2   3  19      227.11      383.16     35.10 o
   3   3  19    12823.83    12928.58    186.64 o
   4   3  19    13984.85    13441.53    203.65 o
   5   3  19     1198.01     1386.69     68.74 o
   6   3  19     1623.37     1696.54     75.16 o
   7   3  19    14954.88    14380.22    258.09 o
   8   3  19      248.45      256.94     71.83 o
   9   3  19     6023.72     6087.20    198.73 o
  10   3  19      129.51      138.78     68.29 o
  11   3  19      697.17      901.56    156.13 o
  12   3  19      809.72     1135.47    199.77 o
 -11   4  19       75.79     -119.58    169.97 o
 -10   4  19       82.86      117.10    179.90 o
  -9   4  19        0.42      -13.84    160.74 o
  -8   4  19       18.35       59.61    163.58 o
  -7   4  19      405.96      263.29     78.83 o
  -6   4  19       42.34      232.24    123.82 o
  -5   4  19        3.78       26.56     45.96 o
  -4   4  19     4272.81     3961.97    136.66 o
  -3   4  19     1962.94     2135.20     86.52 o
  -2   4  19     8898.78     8753.45    132.34 o
  -1   4  19       43.56       13.50     29.50 o
   0   4  19     2535.18     2919.26     66.25 o
   1   4  19    18030.74    17188.83    211.96 o
   2   4  19     3083.02     2939.12     68.01 o
   3   4  19     5143.22     5437.44    120.99 o
   4   4  19     1019.21      939.07     60.33 o
   5   4  19     9761.74     9642.33    183.23 o
   6   4  19     2072.59     1913.80     85.87 o
   7   4  19      493.00      358.68     70.59 o
   8   4  19       33.22      132.91     63.65 o
   9   4  19       33.74       95.77     94.75 o
  10   4  19        0.37       53.81    129.25 o
  11   4  19      635.40      501.43    104.59 o
 -11   5  19      525.64      230.29    216.80 o
 -10   5  19       74.91     -168.19    168.19 o
  -9   5  19       92.44      254.77    189.13 o
  -8   5  19     3718.20     3413.03    263.46 o
  -7   5  19      461.16      535.09    132.53 o
  -6   5  19       48.84      152.39    197.82 o
  -5   5  19      669.49      586.51     75.18 o
  -4   5  19      307.79      258.48    102.94 o
  -3   5  19      133.29      206.85     51.34 o
  -2   5  19     2596.18     2463.39     92.13 o
  -1   5  19       21.23       23.00     36.35 o
   0   5  19       30.93       37.07     43.00 o
   1   5  19      703.88      705.97     47.53 o
   2   5  19    26713.13    26863.12    343.56 o
   3   5  19     1795.38     1873.45     79.75 o
   4   5  19       81.54       96.29     41.22 o
   5   5  19     5437.17     5608.49    146.16 o
   6   5  19       68.68       58.33     53.84 o
   7   5  19      622.57      759.91     84.61 o
   8   5  19      309.07      365.78     72.89 o
   9   5  19      181.64      155.31     88.24 o
  10   5  19        1.72      155.20     88.56 o
  11   5  19        3.80      -75.61     75.61 o
 -11   6  19       37.43     -123.84    190.90 o
 -10   6  19      549.84      352.35    212.55 o
  -9   6  19        4.10     -137.31    253.53 o
  -8   6  19      418.49      470.47    103.37 o
  -7   6  19      535.68      478.00    124.55 o
  -6   6  19      532.09      945.50    117.56 o
  -5   6  19     4046.85     4247.96    221.24 o
  -4   6  19      171.34      173.69     86.44 o
  -3   6  19     1944.62     2148.07     96.82 o
  -2   6  19        2.06      111.84     63.47 o
  -1   6  19     5962.69     6114.62    132.23 o
   0   6  19     1688.66     1918.26     72.70 o
   1   6  19      548.55      565.50     46.04 o
   2   6  19      178.46      221.20     42.77 o
   3   6  19     1351.74     1304.27     69.42 o
   4   6  19      282.08      309.06     51.03 o
   5   6  19     5795.18     5506.70    161.47 o
   6   6  19     1617.97     1348.29    108.66 o
   7   6  19      242.50      119.61     81.29 o
   8   6  19     1492.60     1385.94    160.74 o
   9   6  19        0.98       17.82    142.47 o
  10   6  19        2.32      -57.76     77.15 o
  11   6  19       26.45      -88.62     88.62 o
 -10   7  19       88.77      -19.75    108.05 o
  -9   7  19       52.12      -87.05     87.05 o
  -8   7  19        2.79       19.99    101.13 o
  -7   7  19      371.56      464.54    121.71 o
  -6   7  19       23.56       -2.53     87.02 o
  -5   7  19     1118.14     1338.57    135.90 o
  -4   7  19      734.98      879.23    125.08 o
  -3   7  19     1042.53     1037.50     88.30 o
  -2   7  19     3618.11     3451.74    112.38 o
  -1   7  19        2.67      -17.68     51.13 o
   0   7  19     1243.12     1225.44     76.02 o
   1   7  19     2319.85     2268.53    103.77 o
   2   7  19      264.01      344.62     54.91 o
   3   7  19     1000.66     1109.98    112.17 o
   4   7  19        0.88      -31.90     56.59 o
   5   7  19      122.55      244.05     78.35 o
   6   7  19        0.33       22.22     70.74 o
   7   7  19      382.27      451.18     98.80 o
   8   7  19     1035.71     1104.54    160.38 o
   9   7  19       74.89      -10.49     78.94 o
  10   7  19      331.43      341.20    136.61 o
 -10   8  19      402.54      492.86    242.71 o
  -9   8  19      251.11      -87.64    197.29 o
  -8   8  19      171.24       83.39    201.55 o
  -7   8  19      154.78      369.74    225.32 o
  -6   8  19       29.73       16.75     94.34 o
  -5   8  19     2296.59     2372.21    171.14 o
  -4   8  19      113.22       84.14     68.19 o
  -3   8  19      846.94      621.67     84.59 o
  -2   8  19      371.88      378.44     92.29 o
  -1   8  19       21.63       11.89     63.27 o
   0   8  19     1672.87     1601.65    125.58 o
   1   8  19      720.92      653.66    127.37 o
   2   8  19      278.65      405.26     91.42 o
   3   8  19      351.61      204.53     92.36 o
   4   8  19      279.35      402.45    113.17 o
   5   8  19     2195.28     2191.31    133.79 o
   6   8  19       66.36      156.73     80.90 o
   7   8  19        1.14       30.63     73.08 o
   8   8  19      489.94      358.73     99.92 o
   9   8  19       47.62      189.47     95.28 o
  -9   9  19      120.21     -182.38    182.38 o
  -8   9  19      632.13      766.58    168.55 o
  -7   9  19      884.36      875.90    137.63 o
  -6   9  19      422.99      152.12    187.00 o
  -5   9  19      678.12      695.50    126.22 o
  -4   9  19     6131.70     5732.60    200.96 o
  -3   9  19     3570.09     3637.67    178.26 o
  -2   9  19      163.18      156.26     80.09 o
  -1   9  19     7718.94     7310.07    294.34 o
   0   9  19     4567.35     4517.91    234.74 o
   1   9  19     1362.28     1298.84    156.59 o
   2   9  19      132.34      -22.21    115.16 o
   3   9  19     2554.58     2772.32    215.92 o
   4   9  19     1542.28     1551.32    154.71 o
   5   9  19        5.24      -46.65    104.82 o
   6   9  19       23.10       80.09    107.39 o
   7   9  19       32.38      181.58    123.08 o
   8   9  19      561.97      569.51    165.00 o
  -7  10  19      398.48      674.18    160.03 o
  -6  10  19      540.19      689.09    154.00 o
  -5  10  19        1.75       14.55    110.71 o
  -4  10  19     1088.97     1111.52    122.16 o
  -3  10  19      369.47      251.37     93.12 o
  -2  10  19     1022.98     1280.96    121.62 o
  -1  10  19       65.10       29.96    122.77 o
   0  10  19      315.38      387.39    127.53 o
   1  10  19     3039.60     3225.32    221.36 o
   2  10  19     1273.54      988.25    176.53 o
   3  10  19       43.23     -117.07    141.22 o
   4  10  19      162.31       35.48    202.97 o
   5  10  19      125.84       52.82    113.74 o
   6  10  19     1447.20     1556.91    170.60 o
   7  10  19      274.07      191.25    132.79 o
  -6  11  19       61.07     -107.51    107.51 o
  -5  11  19      646.47      754.73    156.13 o
  -4  11  19      326.55      236.13     96.79 o
  -3  11  19       64.16      288.13    157.55 o
  -2  11  19     1479.95     1531.11    215.74 o
  -1  11  19      326.30      344.40    128.89 o
   0  11  19     2064.77     2241.21    198.31 o
   1  11  19        3.29       18.39    151.87 o
   2  11  19     2675.17     2656.43    222.75 o
   3  11  19      678.60      801.36    253.00 o
   4  11  19      162.84       52.16    230.64 o
   5  11  19      617.85      611.02    251.58 o
   6  11  19      293.17      218.93    236.67 o
  -4  12  19       84.11      105.74    139.45 o
  -3  12  19      150.02      192.32    151.51 o
  -2  12  19      163.99      140.87    154.71 o
  -1  12  19        9.78     -134.48    134.48 o
   0  12  19       17.79      -55.14    117.63 o
   1  12  19      369.09      295.82    143.02 o
   2  12  19        5.09     -202.76    211.66 o
   3  12  19      103.31      278.54    266.13 o
 -12   0  20     1541.13     1856.85    284.58 o
 -11   0  20      518.55      479.38    198.00 o
 -10   0  20       33.92       35.84    167.48 o
  -9   0  20     2947.01     2898.64    290.96 o
  -8   0  20      550.60      353.77    170.32 o
  -6   0  20     3074.53     2358.94    273.22 o
  -5   0  20     4220.02     3546.57    302.67 o
  -4   0  20      337.11      498.71     84.84 o
  -3   0  20    12852.86    12026.45    213.26 o
  -2   0  20    15778.09    15978.50    384.36 o
  -1   0  20     7997.12     8644.24    178.43 o
   0   0  20    48817.21    48119.73    775.24 o
   1   0  20    74767.97    74475.41    959.05 o
   2   0  20    14102.03    14435.85    451.61 o
   3   0  20     2265.97     2215.42     80.28 o
   4   0  20     1321.30     1320.95    123.17 o
   5   0  20     2057.80     2035.67    104.89 o
   6   0  20     2954.56     2481.39    113.86 o
   7   0  20      209.49      192.91     90.66 o
   8   0  20      275.71      275.55     78.35 o
   9   0  20      632.91      657.51    163.58 o
  10   0  20      471.21      530.83    162.51 o
  11   0  20     1625.82     2216.65    254.42 o
  12   0  20      105.39       82.32    141.22 o
 -12   1  20       13.24     -120.37    120.37 o
 -11   1  20        5.80      -69.97    115.81 o
 -10   1  20        0.04     -135.55    135.55 o
  -9   1  20      615.87      573.99    134.55 o
  -8   1  20       79.08      356.77    139.45 o
  -7   1  20      733.02      199.87    112.40 o
  -6   1  20      707.70     1011.80    202.61 o
  -5   1  20     8628.51     8160.61    228.22 o
  -4   1  20     6585.38     6333.04    162.21 o
  -3   1  20       30.09       82.57     23.72 o
  -2   1  20    37202.46    36512.29    551.00 o
  -1   1  20      172.93      214.91     32.78 o
   0   1  20     5042.91     5138.41     91.81 o
   1   1  20     3067.50     3791.54    153.57 o
   2   1  20     1525.88     1817.55     76.38 o
   3   1  20       42.98      131.79     28.62 o
   4   1  20    25299.57    25319.83    338.98 o
   5   1  20      769.73      996.53     55.67 o
   6   1  20     9298.07     9271.73    306.83 o
   7   1  20     2642.55     2253.81     96.33 o
   8   1  20    18475.12    17813.90    357.13 o
   9   1  20     2195.54     2189.52    122.02 o
  10   1  20     2001.91     2148.29    172.62 o
  11   1  20     1797.29     1807.10    173.56 o
  12   1  20      616.61      893.04    140.47 o
 -12   2  20     1067.30      953.44    239.87 o
 -11   2  20      457.99      548.31    151.31 o
 -10   2  20      169.22       65.30    181.32 o
  -9   2  20     3661.58     3252.22    220.33 o
  -8   2  20     1717.59     2102.89    177.34 o
  -7   2  20      138.09      407.87    125.41 o
  -6   2  20    16543.14    16166.64    482.34 o
  -5   2  20        7.50       18.92     65.88 o
  -4   2  20     3704.74     3399.82     83.10 o
  -3   2  20    14491.24    14798.88    251.62 o
  -2   2  20     2005.11     2135.55     58.65 o
  -1   2  20    14716.03    13761.58    177.20 o
   0   2  20    23249.89    23440.20    267.97 o
   1   2  20     3150.13     2971.58     94.10 o
   2   2  20     5790.30     5770.48    100.93 o
   3   2  20    33701.43    33703.08    405.28 o
   4   2  20      482.47      598.80     45.86 o
   5   2  20    11728.40    10934.04    193.10 o
   6   2  20     2982.54     2976.35    100.01 o
   7   2  20        0.42       75.13     44.49 o
   8   2  20     3403.45     3371.82    126.94 o
   9   2  20      334.73      396.37     76.36 o
  10   2  20       11.62      151.78     94.23 o
  11   2  20       29.72      124.01     90.83 o
  12   2  20        3.73        0.63     86.29 o
 -11   3  20       50.94       87.64    191.26 o
 -10   3  20      162.95      298.06    182.74 o
  -9   3  20      477.36      363.03    298.77 o
  -8   3  20      677.97      662.16    138.13 o
  -7   3  20     4251.59     4071.35    236.00 o
  -6   3  20     1208.43     1394.32    111.64 o
  -5   3  20       33.94      -70.95     87.49 o
  -4   3  20    11363.30    10432.27    233.59 o
  -3   3  20    10550.81     9924.46    194.47 o
  -2   3  20      225.88      186.36     32.99 o
  -1   3  20     1034.10     1202.28     50.82 o
   0   3  20    13133.42    13371.83    158.27 o
   1   3  20     2142.55     1830.18     61.24 o
   2   3  20     1991.34     2264.84     64.07 o
   3   3  20     2675.33     2541.11     75.23 o
   4   3  20     6400.56     5960.72    122.07 o
   5   3  20       28.39       81.62     42.86 o
   6   3  20     7902.13     7297.69    164.75 o
   7   3  20       30.44      110.16     48.04 o
   8   3  20        0.15        7.35     58.99 o
   9   3  20      157.63      300.00     99.74 o
  10   3  20        4.46       -8.41    128.36 o
  11   3  20        7.12      237.11     96.39 o
  12   3  20       59.76      355.19    149.39 o
 -11   4  20      332.20      435.03    211.84 o
 -10   4  20       70.50      139.45    193.38 o
  -9   4  20     1850.72     2239.00    280.32 o
  -8   4  20      588.99      422.96    189.13 o
  -7   4  20      256.38      187.37     82.86 o
  -6   4  20    11593.85    11813.44    322.15 o
  -5   4  20      699.98      680.96     68.61 o
  -4   4  20      488.95      524.83     67.87 o
  -3   4  20     9439.03     8938.20    185.62 o
  -2   4  20      698.52      738.80     60.99 o
  -1   4  20     5030.21     5265.83    113.08 o
   0   4  20     5436.07     5218.35     89.63 o
   1   4  20     6819.71     7189.76    138.44 o
   2   4  20     2006.71     2037.85     75.20 o
   3   4  20     3584.99     3743.88    104.38 o
   4   4  20    25951.09    25032.94    342.21 o
   5   4  20      409.76      449.68     54.05 o
   6   4  20     1579.21     1515.50     82.76 o
   7   4  20    12062.65    11757.68    251.40 o
   8   4  20        9.22      -16.80    112.18 o
   9   4  20       31.57       63.68     99.56 o
  10   4  20      130.80      123.65     69.63 o
  11   4  20        1.03      151.51    144.06 o
 -11   5  20       20.09       27.68    201.19 o
 -10   5  20        5.92      -51.45    184.16 o
  -9   5  20      362.23      210.06    189.48 o
  -8   5  20        7.33       11.82     80.04 o
  -7   5  20      427.78      412.06    103.26 o
  -6   5  20      885.50     1050.97    199.59 o
  -5   5  20      513.84      545.20    136.26 o
  -4   5  20     4914.98     4658.26    157.75 o
  -3   5  20       29.11      100.95     48.23 o
  -2   5  20     8417.14     8234.63    171.74 o
  -1   5  20     5870.39     5667.33    135.75 o
   0   5  20     6179.80     5852.45    134.90 o
   1   5  20     1459.39     1595.13     63.29 o
   2   5  20    14175.41    13639.16    209.30 o
   3   5  20     9963.80     9675.51    182.00 o
   4   5  20     3115.65     2909.72     92.74 o
   5   5  20     7163.99     6360.89    175.74 o
   6   5  20     1440.08     1567.04     94.83 o
   7   5  20     6247.16     5862.87    168.39 o
   8   5  20      354.48      131.68     67.50 o
   9   5  20     1677.40     1895.45    166.77 o
  10   5  20      980.59      927.56    172.63 o
  11   5  20       18.70       -5.05     87.07 o
 -10   6  20      241.44      111.77    200.84 o
  -9   6  20       97.96       88.73     91.57 o
  -8   6  20      416.81      504.36    109.82 o
  -7   6  20      394.87      202.32    138.74 o
  -6   6  20      348.35      158.33     90.41 o
  -5   6  20       85.71      160.38     92.22 o
  -4   6  20     1121.46     1154.46    114.96 o
  -3   6  20     9250.67     8101.70    206.37 o
  -2   6  20      620.27      502.69     72.78 o
  -1   6  20     1306.04     1436.05     72.74 o
   0   6  20    21151.41    20064.79    273.91 o
   1   6  20     1775.49     1723.36     69.77 o
   2   6  20    13150.94    12802.38    211.64 o
   3   6  20     1538.48     1597.16     81.71 o
   4   6  20     8152.42     7742.46    253.67 o
   5   6  20     4120.75     4147.03    143.50 o
   6   6  20     2780.73     2488.68    121.11 o
   7   6  20       10.89      111.51     77.43 o
   8   6  20      258.77      205.12     93.25 o
   9   6  20      249.01      161.42     96.68 o
  10   6  20      612.21      743.24    121.74 o
 -10   7  20      100.63      183.79    144.42 o
  -9   7  20       80.63      222.38    106.44 o
  -8   7  20       20.81      103.10     94.04 o
  -7   7  20       79.38      402.11    245.19 o
  -6   7  20      981.65      565.07    112.66 o
  -5   7  20      840.48     1059.04    130.12 o
  -4   7  20      533.49      593.59    122.95 o
  -3   7  20     1175.63     1255.04    100.83 o
  -2   7  20     1780.24     1819.22    103.37 o
  -1   7  20    18892.90    18822.97    308.32 o
   0   7  20     1703.14     1712.00     94.93 o
   1   7  20     2111.39     2263.08    111.71 o
   2   7  20    11677.56    10945.34    205.53 o
   3   7  20     3093.45     3297.89    110.72 o
   4   7  20      986.49     1171.78     87.76 o
   5   7  20       89.49      144.31     78.29 o
   6   7  20     5547.51     5425.15    193.61 o
   7   7  20       64.22       86.66    119.28 o
   8   7  20      605.85      672.02    118.16 o
   9   7  20       20.67       38.31     83.50 o
  10   7  20      873.29      875.07    131.84 o
  -9   8  20        4.05     -197.64    197.64 o
  -8   8  20       63.99     -102.55    197.29 o
  -7   8  20     1144.37     1447.01    276.42 o
  -6   8  20      138.35      182.01    107.28 o
  -5   8  20     1797.08     1976.50    221.59 o
  -4   8  20        0.47      -22.68    105.63 o
  -3   8  20     3720.86     3706.03    159.36 o
  -2   8  20     6706.65     7033.58    195.59 o
  -1   8  20      601.27      592.45     78.60 o
   0   8  20     1909.12     1974.79    125.48 o
   1   8  20     3455.98     3591.46    214.29 o
   2   8  20     9309.60     9526.68    284.16 o
   3   8  20      585.83      595.83    143.67 o
   4   8  20     3152.08     3059.29    216.09 o
   5   8  20      545.46      501.55     88.75 o
   6   8  20      187.84      192.20    101.31 o
   7   8  20       97.87       36.92     73.52 o
   8   8  20      142.30      122.67    106.98 o
   9   8  20      187.71      323.75    103.17 o
  -8   9  20      222.09       99.80    167.84 o
  -7   9  20      164.75       83.26    110.32 o
  -6   9  20        1.88      -86.50     86.50 o
  -5   9  20      379.45      358.13    116.27 o
  -4   9  20        2.20      114.18     79.79 o
  -3   9  20      415.89      434.94    102.90 o
  -2   9  20       27.57       10.18     71.53 o
  -1   9  20      826.03      860.06     93.98 o
   0   9  20       87.79      111.54    108.03 o
   1   9  20       50.63      104.88    115.20 o
   2   9  20      242.73      149.83    128.69 o
   3   9  20        9.28      250.72    125.02 o
   4   9  20      375.59      294.03    118.34 o
   5   9  20     1320.71     1353.67    153.93 o
   6   9  20       20.98      -12.52    111.41 o
   7   9  20     2224.28     2057.99    183.19 o
   8   9  20      522.35      716.76    173.51 o
  -7  10  20      281.76      196.93    135.19 o
  -6  10  20      338.17      303.38    134.48 o
  -5  10  20       20.75      -97.22     97.22 o
  -4  10  20      271.69      266.84    124.55 o
  -3  10  20      253.58      232.71     95.08 o
  -2  10  20     1048.91      988.00    114.07 o
  -1  10  20      232.50      274.88    120.58 o
   0  10  20       21.48      -36.61    115.20 o
   1  10  20     1621.63     1749.16    183.07 o
   2  10  20       58.47       56.06    129.99 o
   3  10  20        0.06      -37.87    122.40 o
   4  10  20      154.44      -47.90    202.26 o
   5  10  20     1060.35     1019.35    149.01 o
   6  10  20       37.93      107.17    124.21 o
   7  10  20        0.08     -134.48    134.48 o
  -5  11  20       79.75      -42.23    116.74 o
  -4  11  20     1258.20     1614.04    165.35 o
  -3  11  20      600.80      611.38    168.55 o
  -2  11  20       12.33     -133.42    133.42 o
  -1  11  20       49.17       81.98    118.87 o
   0  11  20      409.72      573.42    146.43 o
   1  11  20      571.16      828.61    158.04 o
   2  11  20      130.01       93.56    161.09 o
   3  11  20      407.46      665.26    158.83 o
   4  11  20      299.93      270.03    250.87 o
   5  11  20       27.72     -224.96    224.96 o
   6  11  20     1245.82     1175.21    283.87 o
  -4  12  20      758.43      779.57    179.55 o
  -3  12  20        1.27      -46.84    136.61 o
  -2  12  20        0.19      -67.77    134.48 o
  -1  12  20     1047.78     1262.14    218.93 o
   0  12  20      332.26      298.60    140.16 o
   1  12  20        6.17       -8.51    131.49 o
   2  12  20       66.83      117.47    139.21 o
 -12   1  21      430.40      456.85    151.06 o
 -11   1  21       76.23     -110.85    176.71 o
 -10   1  21      578.67      705.05    146.65 o
  -9   1  21      276.16      291.77    125.68 o
  -8   1  21     2607.18     2576.46    200.56 o
  -7   1  21     2633.33     1962.10    180.02 o
  -6   1  21      120.72      497.00    127.52 o
  -5   1  21    10083.58    10506.19    276.50 o
  -4   1  21     1613.22     1484.76     88.59 o
  -3   1  21     4824.23     4756.24     82.02 o
  -2   1  21     1832.58     2131.30     74.50 o
  -1   1  21     4629.63     4753.14     91.10 o
   0   1  21     8854.67     8822.02    140.93 o
   1   1  21     2120.06     2389.12     80.36 o
   2   1  21      340.70      417.52     38.32 o
   3   1  21    20006.80    19757.96    240.74 o
   4   1  21     1735.02     1953.79     72.14 o
   5   1  21     3899.46     4080.01    105.90 o
   6   1  21    11698.95    10534.05    227.44 o
   7   1  21      773.55      940.95     91.83 o
   8   1  21       31.17      294.05     60.54 o
   9   1  21      430.00      451.98     78.26 o
  10   1  21       13.56       60.76     88.89 o
  11   1  21      229.44      304.52    107.10 o
  12   1  21       50.22      104.36     91.32 o
 -12   2  21      164.01      491.09    225.67 o
 -11   2  21      166.97       78.55    129.72 o
 -10   2  21     1023.40      760.39    221.42 o
  -9   2  21      758.89     1508.41    169.77 o
  -8   2  21       39.15      108.20    122.06 o
  -7   2  21     3213.85     2864.84    209.31 o
  -6   2  21     1118.95     1428.63    156.24 o
  -5   2  21     8463.44     9219.64    259.63 o
  -4   2  21      166.56      115.60     45.07 o
  -3   2  21       94.21      194.51     31.11 o
  -2   2  21    16620.67    15834.98    207.01 o
  -1   2  21      379.24      484.84     38.17 o
   0   2  21      550.08      696.18     60.23 o
   1   2  21     2877.99     2894.72     72.59 o
   2   2  21    12077.19    11795.86    180.58 o
   3   2  21     7754.91     7781.38    206.66 o
   4   2  21     1694.64     1921.65     72.04 o
   5   2  21       51.02      104.29     46.65 o
   6   2  21      261.22      233.57     50.74 o
   7   2  21        2.99      -39.62     45.21 o
   8   2  21     2533.28     2566.15    114.90 o
   9   2  21     1892.39     1873.34    121.53 o
  10   2  21       16.49      -54.14     61.30 o
  11   2  21       21.88      101.92     89.69 o
  12   2  21        4.05      119.93    131.29 o
 -11   3  21      306.43      139.45    197.29 o
 -10   3  21      511.75      546.44    201.90 o
  -9   3  21      334.82      241.76    210.24 o
  -8   3  21      300.82      396.53    137.26 o
  -7   3  21     1632.15     1794.76    176.89 o
  -6   3  21      360.60      147.01     95.96 o
  -5   3  21      370.37      583.06     95.01 o
  -4   3  21     5198.35     4893.17    150.85 o
  -3   3  21     2331.33     2042.11     89.71 o
  -2   3  21     6106.21     5759.84    134.81 o
  -1   3  21    49024.70    48111.55    559.03 o
   0   3  21      666.46      939.97     45.78 o
   1   3  21     1529.90     1448.05     56.27 o
   2   3  21    15553.53    14848.30    206.28 o
   3   3  21    11023.36    10890.33    186.93 o
   4   3  21     1913.97     1820.58     73.70 o
   5   3  21     5381.72     5110.62    138.37 o
   6   3  21      176.58      303.68     57.32 o
   7   3  21     2246.40     2101.46     93.46 o
   8   3  21      647.64      664.34     83.23 o
   9   3  21     3595.36     3716.12    157.82 o
  10   3  21      378.29      399.75     82.22 o
  11   3  21      319.73      254.61    153.68 o
 -11   4  21       96.52      -70.26    189.84 o
 -10   4  21      894.62     1347.66    258.32 o
  -9   4  21      124.01       30.52    157.19 o
  -8   4  21      896.51     1169.53    235.96 o
  -7   4  21     1263.70     1115.57    112.49 o
  -6   4  21     3989.80     3432.54    169.03 o
  -5   4  21     2505.17     2738.99    113.57 o
  -4   4  21     6433.39     6035.29    176.19 o
  -3   4  21     2793.47     2544.85    121.32 o
  -2   4  21    14825.44    14291.37    222.75 o
  -1   4  21    20901.25    19323.47    265.35 o
   0   4  21       14.95       32.69     30.10 o
   1   4  21    46732.64    44442.42    538.49 o
   2   4  21     1670.24     1765.79     73.83 o
   3   4  21    13616.15    13464.51    219.07 o
   4   4  21     2239.36     2059.14     81.76 o
   5   4  21     2563.26     2458.91    102.84 o
   6   4  21     4434.55     4204.40    141.61 o
   7   4  21        2.25      203.17     62.77 o
   8   4  21      954.90     1017.61     94.93 o
   9   4  21       29.93       35.99     64.45 o
  10   4  21      429.31      463.89     86.58 o
  11   4  21      153.80       84.28     91.18 o
 -11   5  21      129.87     -180.97    193.74 o
 -10   5  21       51.10     -185.22    185.22 o
  -9   5  21      183.00       41.87    179.90 o
  -8   5  21      884.22      524.11    110.06 o
  -7   5  21      232.46      238.61     92.68 o
  -6   5  21        8.24     -108.76    108.76 o
  -5   5  21      867.59      802.23    114.38 o
  -4   5  21     1986.96     2305.59    145.24 o
  -3   5  21     7316.22     6458.58    151.35 o
  -2   5  21        4.03       14.86     45.89 o
  -1   5  21     1348.62     1327.06     72.64 o
   0   5  21       71.16       86.25     49.25 o
   1   5  21     4379.51     4450.56     99.64 o
   2   5  21     1146.70     1450.72     72.34 o
   3   5  21      728.73      840.48     65.38 o
   4   5  21     2876.94     2949.87     95.90 o
   5   5  21      825.72      864.45    121.61 o
   6   5  21      759.69      907.74    116.98 o
   7   5  21     2963.72     2875.90    123.68 o
   8   5  21      161.04       66.66     66.01 o
   9   5  21      933.66     1167.54    128.99 o
  10   5  21      409.57      306.73    183.27 o
  11   5  21        0.20        8.81     92.35 o
 -10   6  21      413.08      477.61    230.64 o
  -9   6  21       82.24       -8.36    204.74 o
  -8   6  21      730.97      574.25    118.64 o
  -7   6  21     1531.53     1358.39    139.57 o
  -6   6  21      348.82      272.05    138.92 o
  -5   6  21      977.35      956.20    124.73 o
  -4   6  21     2048.55     2340.54    165.19 o
  -3   6  21      989.89      988.64     88.11 o
  -2   6  21       38.88       11.86     49.32 o
  -1   6  21     1019.76     1176.29     70.53 o
   0   6  21    12653.15    12104.52    258.47 o
   1   6  21     1113.52     1105.01     61.66 o
   2   6  21      847.99      961.93     67.86 o
   3   6  21     2971.16     2662.73    109.09 o
   4   6  21    16478.30    16005.67    482.30 o
   5   6  21     1979.44     2285.48    133.36 o
   6   6  21     1727.46     1393.06     93.01 o
   7   6  21     6474.53     5852.54    316.96 o
   8   6  21      965.22     1168.78    133.71 o
   9   6  21     1592.54     1402.09    172.63 o
  10   6  21      819.42      589.25    118.26 o
 -10   7  21      205.48      140.34    104.38 o
  -9   7  21        5.24       80.98     99.82 o
  -8   7  21      360.42      383.64    116.10 o
  -7   7  21      198.54      127.53    101.12 o
  -6   7  21       50.32       78.87     95.68 o
  -5   7  21      790.26     1033.40    157.72 o
  -4   7  21        3.93      -33.37     63.25 o
  -3   7  21        2.79      -17.97     93.46 o
  -2   7  21      450.33      405.21     73.23 o
  -1   7  21        5.76       25.47     57.30 o
   0   7  21     1446.36     1491.42     93.74 o
   1   7  21      313.49      389.29     76.62 o
   2   7  21      475.80      603.61     64.78 o
   3   7  21      574.75      664.91     76.25 o
   4   7  21      374.22      552.28     80.52 o
   5   7  21     1942.83     2056.95    133.27 o
   6   7  21       15.00       65.89     75.46 o
   7   7  21        6.92      140.68     79.47 o
   8   7  21      882.18      867.70    173.34 o
   9   7  21      240.87      200.47    147.97 o
  10   7  21      116.60      239.51    144.42 o
  -9   8  21      267.48       74.87    231.35 o
  -8   8  21      726.78      593.28    251.22 o
  -7   8  21     2262.42     3052.99    362.64 o
  -6   8  21      451.41      389.96    234.19 o
  -5   8  21     1756.95     2097.92    175.16 o
  -4   8  21     4003.33     3370.19    187.00 o
  -3   8  21      200.72      189.94     77.96 o
  -2   8  21     1029.40     1469.61    171.39 o
  -1   8  21     1702.05     1617.72    110.43 o
   0   8  21     2551.76     2679.72    174.29 o
   1   8  21      123.35      -38.86    101.48 o
   2   8  21      446.55      618.68    105.06 o
   3   8  21       27.57      -78.43     78.43 o
   4   8  21      792.70     1001.10    138.69 o
   5   8  21      667.94      546.06     92.45 o
   6   8  21      578.88      539.80     93.29 o
   7   8  21       70.97       67.44     87.64 o
   8   8  21      112.94      101.11     92.93 o
   9   8  21        0.89       84.13    280.85 o
  -8   9  21        2.65       11.21    121.35 o
  -7   9  21      820.51      954.64    187.53 o
  -6   9  21        1.59      145.13    106.37 o
  -5   9  21       29.43        9.19     99.35 o
  -4   9  21       67.32      -24.98    108.61 o
  -3   9  21     2215.11     2370.50    154.93 o
  -2   9  21      133.99      187.63     83.53 o
  -1   9  21       11.64      -46.29     98.71 o
   0   9  21      182.51       77.07    108.24 o
   1   9  21      492.69      646.37    137.47 o
   2   9  21       32.95      136.93    121.16 o
   3   9  21     4161.35     4660.56    557.44 o
   4   9  21      147.75       65.95    110.80 o
   5   9  21        3.66     -105.41    105.41 o
   6   9  21      290.81      150.79    122.68 o
   7   9  21      825.96      789.68    145.59 o
   8   9  21       80.70      -85.16    135.90 o
  -6  10  21      257.66      261.16    132.00 o
  -5  10  21      305.35      292.74    136.26 o
  -4  10  21       90.79       88.07     84.99 o
  -3  10  21       39.61      126.94     86.65 o
  -2  10  21     1807.91     2110.91    239.16 o
  -1  10  21     2393.36     2348.18    258.32 o
   0  10  21     1252.53     1393.26    187.88 o
   1  10  21     2182.01     2386.78    201.51 o
   2  10  21      412.35      518.92    148.70 o
   3  10  21      781.80      941.40    161.90 o
   4  10  21        0.13      -18.10    209.35 o
   5  10  21      328.25      213.26    223.55 o
   6  10  21      755.15      923.59    276.42 o
   7  10  21       87.93      -23.16    125.82 o
  -5  11  21       58.73     -107.87    107.87 o
  -4  11  21      874.65      881.11    121.54 o
  -3  11  21       11.53      -47.19    137.68 o
  -2  11  21      369.62      302.67    158.26 o
  -1  11  21      192.08      272.58    124.13 o
   0  11  21     1269.09     1486.25    176.90 o
   1  11  21      719.08     1051.50    165.44 o
   2  11  21      955.42     1334.02    186.62 o
   3  11  21     1909.82     2358.43    215.77 o
   4  11  21      234.20      431.83    256.19 o
   5  11  21     1510.20     1896.23    315.80 o
  -3  12  21       48.72      -23.42    145.48 o
  -2  12  21      315.07      398.48    174.22 o
  -1  12  21      302.39      595.77    187.35 o
   0  12  21       27.75       46.59    122.85 o
   1  12  21       55.69        9.00    132.46 o
   2  12  21     1153.34     1611.62    196.77 o
 -12   0  22      480.12      213.96    203.32 o
 -11   0  22        9.84     -168.19    168.19 o
 -10   0  22      768.88     1018.37    226.03 o
  -9   0  22     1584.80     1516.21    250.87 o
  -8   0  22       81.20      186.29    173.87 o
  -7   0  22      293.00      102.19    177.42 o
  -6   0  22     4057.93     4319.04    350.58 o
  -5   0  22      439.44      513.44    196.22 o
  -4   0  22      948.08      786.32    134.48 o
  -3   0  22    43305.71    39706.00    856.79 o
  -2   0  22    10229.38     9576.56    262.43 o
  -1   0  22     2780.28     3022.28    103.74 o
   0   0  22   108147.02   112222.57   1821.26 o
   1   0  22     9067.02     9064.72    182.30 o
   2   0  22    68842.22    68410.29   1571.96 o
   3   0  22    40555.82    39488.18    648.38 o
   4   0  22    35540.26    32888.50    875.74 o
   5   0  22    71426.66    67195.60   1237.27 o
   6   0  22     3404.33     3277.32    137.56 o
   7   0  22    15363.13    12665.47    373.42 o
   8   0  22    11233.42    10334.71    327.13 o
   9   0  22     5318.11     5674.71    230.82 o
  10   0  22       53.48      288.48    145.84 o
  11   0  22     1365.18     1829.88    250.51 o
  12   0  22      139.79      368.32    166.06 o
 -12   1  22        0.00      -94.98    138.51 o
 -11   1  22      103.22      -91.74    177.06 o
 -10   1  22      111.71     -165.01    182.38 o
  -9   1  22        0.45      159.27    132.77 o
  -8   1  22      461.84      561.69    142.64 o
  -7   1  22       46.92     -116.98    122.39 o
  -6   1  22       19.75      115.44    157.55 o
  -5   1  22       86.74      228.06     88.88 o
  -4   1  22     2737.65     2657.98     83.68 o
  -3   1  22     6452.67     5848.91    106.15 o
  -2   1  22       61.74       70.14     32.27 o
  -1   1  22      103.92      207.80     34.37 o
   0   1  22     1876.56     2295.66     65.66 o
   1   1  22      495.86      812.85     54.48 o
   2   1  22     8573.58     8070.81    148.99 o
   3   1  22    19093.38    18128.97    227.75 o
   4   1  22     1960.26     2061.90     77.16 o
   5   1  22     1103.25     1181.90     66.15 o
   6   1  22      837.25      961.14     80.05 o
   7   1  22     1694.99     1588.96     93.58 o
   8   1  22      643.02      815.42     75.52 o
   9   1  22      115.89      141.94     71.42 o
  10   1  22      318.56      409.73    113.25 o
  11   1  22        5.68      -40.93    115.68 o
  12   1  22      127.05      240.58    150.80 o
 -11   2  22      223.01        1.23    135.91 o
 -10   2  22      106.53       43.74    131.25 o
  -9   2  22     2117.38     2520.33    203.98 o
  -8   2  22      687.04      663.66    157.01 o
  -7   2  22      269.23      305.14    180.26 o
  -6   2  22    11375.81    10916.83    390.78 o
  -5   2  22      177.51      196.82     81.86 o
  -4   2  22      644.69      636.85     55.28 o
  -3   2  22    15365.41    14457.85    195.78 o
  -2   2  22     9039.54     8570.30    147.78 o
  -1   2  22     3194.47     3200.48     79.85 o
   0   2  22      343.58      378.94     40.39 o
   1   2  22     1759.61     1884.24     62.19 o
   2   2  22     3680.81     3846.02     86.16 o
   3   2  22      581.45      618.60     50.99 o
   4   2  22     4884.15     4568.46    138.37 o
   5   2  22      669.14      635.94     58.25 o
   6   2  22      300.44      333.65     56.39 o
   7   2  22     3715.54     3818.14    119.35 o
   8   2  22     2774.14     2724.36    114.88 o
   9   2  22       21.02       58.67     68.43 o
  10   2  22      228.86      228.59     76.12 o
  11   2  22      802.76      998.36    139.98 o
 -11   3  22      216.30       59.97    193.03 o
 -10   3  22       76.01     -172.45    172.45 o
  -9   3  22      137.89      214.31    139.67 o
  -8   3  22     2192.68     2370.75    202.45 o
  -7   3  22      866.91     1401.06    165.25 o
  -6   3  22       33.27       56.12     80.27 o
  -5   3  22     6239.61     5818.45    213.24 o
  -4   3  22     5972.69     6138.82    146.34 o
  -3   3  22     5894.45     6142.85    152.72 o
  -2   3  22      774.46     1102.35     77.86 o
  -1   3  22    16332.81    17506.83    370.51 o
   0   3  22    12228.03    11633.77    153.81 o
   1   3  22        3.45       -1.88     35.59 o
   2   3  22     1920.26     2202.41     81.82 o
   3   3  22     3391.45     2962.96    118.04 o
   4   3  22     1888.37     2013.83     78.95 o
   5   3  22     1872.35     1748.30     90.12 o
   6   3  22      422.30      754.85     84.25 o
   7   3  22      130.56      -30.52     67.04 o
   8   3  22     1439.11     1407.22    108.79 o
   9   3  22     1593.62     1944.10    139.09 o
  10   3  22     1442.58     1401.44    256.05 o
  11   3  22       53.08       94.10     71.45 o
 -11   4  22        1.47     -177.77    177.77 o
 -10   4  22       70.02      -24.48    193.03 o
  -9   4  22     1275.03     1538.21    261.51 o
  -8   4  22      157.86      447.80    210.42 o
  -7   4  22      116.11       72.32     82.60 o
  -6   4  22     4449.22     3843.88    180.95 o
  -5   4  22     1138.60     1472.24     91.35 o
  -4   4  22       26.81       42.56     59.30 o
  -3   4  22     5150.21     4997.95    166.82 o
  -2   4  22     1105.73     1089.94     74.34 o
  -1   4  22    18916.37    18454.12    293.74 o
   0   4  22     4048.43     3682.17    100.21 o
   1   4  22       69.77      199.19     43.79 o
   2   4  22    13648.74    13766.61    203.92 o
   3   4  22     9856.36     9285.70    178.64 o
   4   4  22      707.44      852.44     72.39 o
   5   4  22     2555.09     2683.06    112.01 o
   6   4  22     6008.25     5911.59    206.88 o
   7   4  22       10.04       -5.46     56.35 o
   8   4  22       51.64       27.36     61.40 o
   9   4  22        5.48       -8.76     63.65 o
  10   4  22      250.91      233.88     78.64 o
  11   4  22       11.92       44.65     87.71 o
 -10   5  22      272.94      183.09    210.06 o
  -9   5  22      128.18      241.64    206.51 o
  -8   5  22       16.40      -56.23    118.34 o
  -7   5  22        0.38      -75.50     75.50 o
  -6   5  22      188.76      104.40    107.51 o
  -5   5  22      391.84      381.09    104.75 o
  -4   5  22     5595.41     6006.08    201.34 o
  -3   5  22      580.74      601.02     65.33 o
  -2   5  22     2010.05     1858.57     95.25 o
  -1   5  22     4533.13     4348.10    117.02 o
   0   5  22     1487.36     1849.46     88.07 o
   1   5  22     1232.89     1309.32     63.08 o
   2   5  22       20.75       69.97     46.21 o
   3   5  22     4355.29     4429.11    154.66 o
   4   5  22      199.81      356.82     68.29 o
   5   5  22      285.67      416.97     71.65 o
   6   5  22     3628.13     3373.05    137.05 o
   7   5  22      208.34      211.94     66.10 o
   8   5  22      797.57      787.90     94.06 o
   9   5  22     2260.04     1938.00    189.84 o
  10   5  22      237.42      315.75    148.32 o
  11   5  22      624.19      411.25    148.68 o
 -10   6  22      274.84      100.77    215.03 o
  -9   6  22      157.75       96.87    101.36 o
  -8   6  22      464.62      431.84    115.93 o
  -7   6  22       77.12       53.42    129.16 o
  -6   6  22      442.73      335.87    107.40 o
  -5   6  22      153.98      261.21    100.13 o
  -4   6  22      311.31      255.50     71.34 o
  -3   6  22       29.44       -8.13     64.71 o
  -2   6  22      438.64      259.69     56.13 o
  -1   6  22      693.29      818.35     65.31 o
   0   6  22      505.24      698.03     63.19 o
   1   6  22     7319.36     7553.73    144.35 o
   2   6  22     3386.90     3361.06    115.64 o
   3   6  22       13.00       55.76     50.71 o
   4   6  22     4705.26     5052.17    251.32 o
   5   6  22      635.38      613.55    116.16 o
   6   6  22      538.75      588.18     93.75 o
   7   6  22        0.57      115.44     80.75 o
   8   6  22      614.63      778.27    119.61 o
   9   6  22       15.05       49.49    111.60 o
  10   6  22      121.70       93.01     95.33 o
 -10   7  22      428.21      553.84    242.53 o
  -9   7  22      164.84      -87.16     90.70 o
  -8   7  22      600.20      693.12    161.98 o
  -7   7  22     1160.33      871.42    177.06 o
  -6   7  22     3361.60     3163.34    203.35 o
  -5   7  22     1043.47      899.28    134.57 o
  -4   7  22     2138.77     1849.19    119.94 o
  -3   7  22     2116.61     1998.74    170.99 o
  -2   7  22    10248.38     9734.00    271.71 o
  -1   7  22       65.73      163.24     67.12 o
   0   7  22       20.73       33.11     54.80 o
   1   7  22     6632.30     6331.91    223.95 o
   2   7  22      703.57      820.90     76.28 o
   3   7  22       37.51      -50.25     56.05 o
   4   7  22     7836.77     8153.46    247.42 o
   5   7  22      653.00      673.67     99.43 o
   6   7  22     1116.24     1134.84    111.22 o
   7   7  22     4429.19     3946.88    182.81 o
   8   7  22     1034.46     1068.19    130.81 o
   9   7  22      624.07      713.07    177.24 o
  10   7  22      324.53      414.80    173.51 o
  -9   8  22      200.32       88.35    243.42 o
  -8   8  22      184.97      534.73    256.19 o
  -7   8  22      633.90      694.06    257.25 o
  -6   8  22      107.64       41.16    223.90 o
  -5   8  22     3091.59     2893.92    223.01 o
  -4   8  22      583.23      637.35     94.31 o
  -3   8  22      155.46      111.87     76.62 o
  -2   8  22     4186.93     4339.34    180.60 o
  -1   8  22      760.62      737.51     85.87 o
   0   8  22      585.04      610.13    118.26 o
   1   8  22     2237.37     2294.99    182.89 o
   2   8  22     2793.13     2767.10    203.37 o
   3   8  22       52.09       37.47    115.25 o
   4   8  22      964.12      727.83    128.45 o
   5   8  22      505.59      589.69     97.50 o
   6   8  22      275.30      198.15     83.88 o
   7   8  22      624.87      522.71    168.35 o
   8   8  22     1778.97     2253.54    175.51 o
   9   8  22        9.33      103.61    125.61 o
  -8   9  22      102.46     -222.48    222.48 o
  -7   9  22      155.70      -53.82    253.53 o
  -6   9  22       23.43      -87.82    384.99 o
  -5   9  22       42.23      139.36    112.67 o
  -4   9  22       59.31       21.94     81.14 o
  -3   9  22     1467.15     1316.90    120.92 o
  -2   9  22      153.33      208.23     87.80 o
  -1   9  22       24.99      -28.01     99.31 o
   0   9  22      523.91      510.30    132.05 o
   1   9  22      677.49      534.03    198.00 o
   2   9  22      220.30       77.29    159.32 o
   3   9  22        0.27       28.89    119.26 o
   4   9  22     1615.57     1497.75    266.48 o
   5   9  22       73.60       71.93    120.11 o
   6   9  22      414.29      204.83    130.88 o
   7   9  22       46.62       94.95    124.05 o
   8   9  22        6.80     -157.90    205.80 o
  -6  10  22       79.70       26.26    117.45 o
  -5  10  22      173.19      116.74    128.45 o
  -4  10  22      382.84      472.46    102.51 o
  -3  10  22       37.10      184.34     91.96 o
  -2  10  22     2152.56     2267.39    245.19 o
  -1  10  22     2783.02     2806.69    338.69 o
   0  10  22      325.56      581.02    138.37 o
   1  10  22     2530.44     2568.13    210.11 o
   2  10  22     3293.90     3353.16    234.91 o
   3  10  22     4242.86     4466.45    491.27 o
   4  10  22     1250.84     1393.43    282.80 o
   5  10  22     1827.75     1651.75    287.06 o
   6  10  22     3331.57     3155.45    221.11 o
   7  10  22     1282.86     1207.96    191.08 o
  -5  11  22      145.77        1.06    116.74 o
  -4  11  22       94.96      -53.85    106.98 o
  -3  11  22       46.50      -83.74    132.71 o
  -2  11  22       46.23     -134.13    134.13 o
  -1  11  22      122.13      264.35    161.09 o
   0  11  22      435.74      328.16    137.29 o
   1  11  22      373.20      292.03    158.26 o
   2  11  22       47.93      281.79    159.50 o
   3  11  22      155.41      456.67    242.00 o
   4  11  22      219.63      387.48    253.35 o
  -1  12  22       40.15      197.29    163.22 o
   0  12  22        8.12       -4.93    122.43 o
   1  12  22      548.49      625.19    158.86 o
   2  12  22      113.64      517.70    187.71 o
 -12   1  23      956.38     1085.64    195.81 o
 -11   1  23        4.40       85.18    135.67 o
 -10   1  23     1196.89     1220.91    176.75 o
  -9   1  23     1504.74     1368.33    175.63 o
  -8   1  23        6.61      -18.62    123.04 o
  -7   1  23     4194.10     3377.34    238.55 o
  -6   1  23     2597.17     2919.26    226.62 o
  -5   1  23       12.24       45.43     79.56 o
  -4   1  23     6094.60     5801.36    116.69 o
  -3   1  23       50.77       85.77     47.73 o
  -2   1  23     1071.13     1154.63     58.24 o
  -1   1  23    15477.08    15222.98    221.28 o
   0   1  23     4324.40     4229.23     85.43 o
   1   1  23     2426.30     2594.52     70.66 o
   2   1  23    10895.94    10680.93    205.65 o
   3   1  23       11.93       71.31     31.99 o
   4   1  23      344.94      342.99     50.35 o
   5   1  23     7753.92     7196.54    171.15 o
   6   1  23      535.12      688.58     76.23 o
   7   1  23      438.43      537.90     73.16 o
   8   1  23      440.05      397.21     67.22 o
   9   1  23       48.17       79.09     71.43 o
  10   1  23     1457.81     1649.12    123.53 o
  11   1  23        1.64       38.15     88.16 o
 -11   2  23        0.40     -132.11    132.11 o
 -10   2  23       49.89      -99.10    129.59 o
  -9   2  23      513.08      580.65    157.40 o
  -8   2  23      621.31      988.66    207.58 o
  -7   2  23      154.54       84.03    129.54 o
  -6   2  23      361.35      517.96     96.52 o
  -5   2  23     3473.23     3062.33    156.86 o
  -4   2  23     2979.82     3672.86    111.43 o
  -3   2  23     1510.13     1306.34     53.79 o
  -2   2  23     4162.18     4544.29    105.43 o
  -1   2  23      190.05      176.44     49.85 o
   0   2  23     3390.84     3572.24     84.53 o
   1   2  23     7389.34     7652.45    127.81 o
   2   2  23      172.71      103.85     41.13 o
   3   2  23     2139.77     2014.30     75.41 o
   4   2  23      922.18     1048.19     72.64 o
   5   2  23      317.48      236.96     52.12 o
   6   2  23     3233.63     3135.74    112.70 o
   7   2  23     2380.90     2288.29     99.02 o
   8   2  23     1376.68     1302.35     91.02 o
   9   2  23      116.28      202.96     85.39 o
  10   2  23      121.64      -44.78    103.44 o
  11   2  23       74.85      205.01     98.58 o
 -11   3  23        0.25     -172.09    187.35 o
 -10   3  23     1204.88      902.34    248.74 o
  -9   3  23      427.21      453.11    147.26 o
  -8   3  23       61.65      167.02    137.35 o
  -7   3  23     9578.25     9925.86    388.86 o
  -6   3  23      516.99      335.65     98.02 o
  -5   3  23     2147.09     1897.43    139.74 o
  -4   3  23     7819.80     7743.64    171.91 o
  -3   3  23     6902.96     6354.72    227.06 o
  -2   3  23      749.57      630.64     84.33 o
  -1   3  23     9534.44    10020.51    216.33 o
   0   3  23    13992.27    13611.29    214.42 o
   1   3  23      270.30      285.69     45.56 o
   2   3  23     4371.16     4129.55    108.47 o
   3   3  23     4395.95     4537.19    139.62 o
   4   3  23    16585.64    15159.83    265.78 o
   5   3  23     1127.82     1054.44     80.90 o
   6   3  23     3400.60     3522.19    120.75 o
   7   3  23      354.73      324.13     69.51 o
   8   3  23      548.94      523.99     74.79 o
   9   3  23       82.14      175.09     73.20 o
  10   3  23      851.60      966.50    107.74 o
  11   3  23        6.89      -25.89     71.22 o
 -11   4  23       45.79     -145.13    198.00 o
 -10   4  23      156.01       86.22    205.09 o
  -9   4  23      353.57      415.16    215.74 o
  -8   4  23      224.89       39.03    168.55 o
  -7   4  23        3.30       54.77     82.36 o
  -6   4  23       19.72      150.57     88.78 o
  -5   4  23      935.88      946.41     82.35 o
  -4   4  23        4.13       60.46     53.06 o
  -3   4  23     1801.61     1832.03    118.34 o
  -2   4  23      206.02      189.25     56.43 o
  -1   4  23    14808.34    13813.99    406.96 o
   0   4  23       20.18       22.23     43.37 o
   1   4  23     7236.27     7228.18    131.99 o
   2   4  23     3360.75     3261.12     92.08 o
   3   4  23     5998.26     5682.13    171.40 o
   4   4  23    14740.22    13965.79    289.84 o
   5   4  23      356.13      438.36     71.08 o
   6   4  23    12642.79    11331.27    260.31 o
   7   4  23      332.61      267.70     67.16 o
   8   4  23     1968.68     2040.05    111.87 o
   9   4  23      400.25      313.92     80.12 o
  10   4  23      609.98      744.21    108.78 o
  11   4  23      283.57      344.85    110.13 o
 -10   5  23       29.45      -68.84    200.48 o
  -9   5  23       20.65       67.06    208.64 o
  -8   5  23       22.12      -87.03     87.03 o
  -7   5  23      261.26      278.40    108.58 o
  -6   5  23       55.57      -62.18     87.49 o
  -5   5  23     1635.47     1559.50    149.10 o
  -4   5  23     7545.02     7134.60    196.01 o
  -3   5  23      105.21       34.63     65.70 o
  -2   5  23      911.99      806.81     71.77 o
  -1   5  23     4555.18     4581.82    122.22 o
   0   5  23      675.07      728.07     61.24 o
   1   5  23     5865.33     5645.37    114.96 o
   2   5  23      313.34      314.16     55.32 o
   3   5  23     7204.40     6916.84    175.02 o
   4   5  23     2496.83     2672.03    108.87 o
   5   5  23     3682.52     3692.45    143.81 o
   6   5  23        5.19      -39.80     59.33 o
   7   5  23      666.27      483.16     75.55 o
   8   5  23     3289.15     3480.09    161.42 o
   9   5  23      275.94      354.88    108.13 o
  10   5  23      241.20      320.14    161.27 o
 -10   6  23       87.94      138.03    226.03 o
  -9   6  23       24.03      -40.54     95.67 o
  -8   6  23       66.09      212.94    109.61 o
  -7   6  23      548.22      429.22    119.93 o
  -6   6  23       40.54      -64.40     89.21 o
  -5   6  23       25.66      -41.94     99.89 o
  -4   6  23       63.87      -31.95     62.41 o
  -3   6  23      115.01      173.18     72.75 o
  -2   6  23     6624.19     5784.92    199.80 o
  -1   6  23     1015.61     1276.18    100.51 o
   0   6  23     2083.38     2193.62     95.79 o
   1   6  23     9262.49     8927.53    169.40 o
   2   6  23     1972.76     2107.06     96.35 o
   3   6  23       10.87      146.10     58.85 o
   4   6  23     3272.47     2871.27    114.17 o
   5   6  23     8238.24     8228.57    216.56 o
   6   6  23      290.29      349.25     71.09 o
   7   6  23      869.70      736.20    103.16 o
   8   6  23     1205.15     1322.07    317.04 o
   9   6  23     2189.08     1929.22    343.66 o
  10   6  23      367.73      401.58    112.93 o
  -9   7  23       13.85      -85.17     85.17 o
  -8   7  23      125.01       82.08    103.43 o
  -7   7  23       43.60        4.02    101.56 o
  -6   7  23      153.77      237.63    110.19 o
  -5   7  23      504.62      611.74    133.06 o
  -4   7  23      500.92      563.29     88.03 o
  -3   7  23     1320.34     1565.90    153.38 o
  -2   7  23     3527.04     3095.44    155.47 o
  -1   7  23       74.51       77.39     67.61 o
   0   7  23     6578.59     6973.28    266.97 o
   1   7  23     3668.94     3888.94    164.34 o
   2   7  23      135.73       12.11     89.42 o
   3   7  23     3840.47     4079.50    135.94 o
   4   7  23     1764.07     1713.14    125.33 o
   5   7  23      636.23      660.34    102.45 o
   6   7  23      409.44      476.58     95.09 o
   7   7  23        3.04       -1.67     88.76 o
   8   7  23       13.60      109.56    134.66 o
   9   7  23       69.01      102.69     95.13 o
  -9   8  23       25.73       56.27    211.13 o
  -8   8  23       23.11      -50.01    105.08 o
  -7   8  23      466.14      231.35    242.71 o
  -6   8  23        4.89     -131.64    223.19 o
  -5   8  23      193.87       85.35    106.34 o
  -4   8  23      793.79      764.76    101.22 o
  -3   8  23        6.24       53.64     78.67 o
  -2   8  23      281.02      379.62     91.39 o
  -1   8  23     1546.92     1622.51    109.02 o
   0   8  23        0.71       42.88     71.12 o
   1   8  23      701.26      481.40    163.58 o
   2   8  23      526.60      649.11    244.48 o
   3   8  23      157.92       72.76    112.57 o
   4   8  23        1.80      -54.78    112.08 o
   5   8  23      735.76      799.67    144.42 o
   6   8  23        7.53      -49.79     89.13 o
   7   8  23       12.25      -80.86     80.86 o
   8   8  23      116.02       83.08     85.14 o
   9   8  23      574.56      804.41    190.90 o
  -8   9  23      448.79      352.00    270.38 o
  -7   9  23       19.05      -30.14    118.16 o
  -6   9  23      156.72      168.04    280.67 o
  -5   9  23       44.35       96.35    182.21 o
  -4   9  23      380.87      517.98     99.56 o
  -3   9  23      256.57      344.05     95.44 o
  -2   9  23      193.65      226.34    194.45 o
  -1   9  23        9.23      122.23    108.14 o
   0   9  23      396.72      553.52    136.25 o
   1   9  23      835.79      890.25    151.24 o
   2   9  23     3061.94     3108.06    227.62 o
   3   9  23     1647.04     1930.23    188.18 o
   4   9  23      692.69      719.25    224.96 o
   5   9  23        5.15       -4.82    116.09 o
   6   9  23        2.76     -113.72    116.65 o
   7   9  23      259.52      387.25    133.65 o
   8   9  23      697.47      829.25    255.84 o
  -6  10  23        0.29       99.71    125.97 o
  -5  10  23      445.00      658.22    156.84 o
  -4  10  23      189.92       66.22    100.42 o
  -3  10  23      457.43      158.69     93.62 o
  -2  10  23       42.49      201.55    150.80 o
  -1  10  23     3038.04     3705.02    224.55 o
   0  10  23      333.94      260.26    132.97 o
   1  10  23      231.78      435.37    137.67 o
   2  10  23      294.79      344.43    144.69 o
   3  10  23     1077.63     1425.03    182.11 o
   4  10  23      548.38      571.64    251.58 o
   5  10  23      601.53      761.83    248.03 o
   6  10  23      472.96      499.61    255.84 o
  -5  11  23      742.38      682.35    166.42 o
  -4  11  23      120.07      155.31    102.90 o
  -3  11  23      234.96      146.19    156.84 o
  -2  11  23      135.10      511.67    168.19 o
  -1  11  23      389.13      467.32    180.26 o
   0  11  23      495.45      526.27    142.95 o
   1  11  23       36.30      -32.62    120.82 o
   2  11  23      735.00      737.67    337.27 o
   3  11  23       57.40      295.22    238.45 o
   4  11  23      369.74      356.25    263.64 o
   0  12  23       19.73      -27.32    195.51 o
   1  12  23      467.15      615.79    159.56 o
   2  12  23       63.09      339.58    182.74 o
 -11   0  24      197.25     -124.90    186.64 o
 -10   0  24     1237.66     1259.31    260.09 o
  -9   0  24      406.44      551.06    217.51 o
  -8   0  24     1436.21     1123.76    245.19 o
  -7   0  24      899.37     1686.17    261.87 o
  -6   0  24     4881.22     5004.22    399.19 o
  -5   0  24     7960.81     8267.01    296.03 o
  -4   0  24      417.58      517.31    111.99 o
  -3   0  24     1134.30     1002.14     90.20 o
  -2   0  24      357.87      230.77     59.56 o
  -1   0  24     4477.71     4698.96    185.31 o
   0   0  24       33.78      249.76     55.27 o
   1   0  24        2.50      -40.14     40.14 o
   2   0  24      962.26      913.74     67.10 o
   3   0  24     1485.99     1838.09    213.69 o
   4   0  24    16400.65    16834.85    400.21 o
   5   0  24    13831.80    12643.66    320.21 o
   6   0  24     1882.26     1476.18    141.93 o
   7   0  24       85.20       88.49    248.92 o
   8   0  24      244.83      255.76     94.96 o
   9   0  24       55.58      136.99     92.55 o
  10   0  24      199.08      240.22    146.19 o
  11   0  24       17.01      199.06    141.93 o
 -11   1  24       71.88     -133.48    133.48 o
 -10   1  24      166.36      498.36    161.45 o
  -9   1  24        8.46      -15.26    133.90 o
  -8   1  24      718.89      487.76    153.18 o
  -7   1  24      641.29      924.46    163.09 o
  -6   1  24     4038.37     3906.48    261.26 o
  -5   1  24      820.35      970.00    113.32 o
  -4   1  24     9145.26     7939.14    170.32 o
  -3   1  24    15533.91    14392.03    238.44 o
  -2   1  24     5079.82     5026.81    144.02 o
  -1   1  24    15700.26    16312.46    232.24 o
   0   1  24     4232.01     4980.21    103.67 o
   1   1  24    38659.57    38328.64    414.95 o
   2   1  24       14.32      155.37     38.55 o
   3   1  24     4197.66     4100.14    109.39 o
   4   1  24      655.60      645.92     59.85 o
   5   1  24      599.00      468.89     67.79 o
   6   1  24      103.05      240.69     67.54 o
   7   1  24     6042.01     5922.22    171.96 o
   8   1  24      327.98      301.96     81.69 o
   9   1  24     2676.08     2571.50    119.49 o
  10   1  24      683.37      743.99     98.62 o
  11   1  24      692.44      997.31    145.02 o
 -11   2  24      199.45     -267.29    270.92 o
 -10   2  24      833.54      640.05    169.24 o
  -9   2  24       58.88       -5.46    133.03 o
  -8   2  24      336.56      237.67    150.88 o
  -7   2  24     1287.12     1307.71    185.02 o
  -6   2  24      335.18      271.60     90.89 o
  -5   2  24     2943.14     2778.35    156.50 o
  -4   2  24     3182.46     2950.16    121.31 o
  -3   2  24     9056.44     8363.00    168.90 o
  -2   2  24     7207.62     7041.61    144.97 o
  -1   2  24     2280.40     2427.69     84.49 o
   0   2  24     1886.60     2051.53     73.61 o
   1   2  24       12.17      120.35     39.69 o
   2   2  24     7793.71     7421.41    157.89 o
   3   2  24     1820.42     1978.18     77.88 o
   4   2  24     5287.31     4917.05    155.83 o
   5   2  24     3974.63     3542.21    124.10 o
   6   2  24     8818.74     8386.87    192.79 o
   7   2  24      206.09      173.94     55.24 o
   8   2  24     5243.66     4854.37    159.02 o
   9   2  24     1317.79     1290.39    112.40 o
  10   2  24      223.55       63.66     72.11 o
  11   2  24     1010.02     1122.48    114.89 o
 -11   3  24      197.82     -190.90    190.90 o
 -10   3  24      106.41      180.97    214.32 o
  -9   3  24       54.39       39.28    145.07 o
  -8   3  24      330.44      189.43    141.36 o
  -7   3  24      524.24      838.15    169.49 o
  -6   3  24       58.97      111.53     86.27 o
  -5   3  24      184.35      157.18    115.67 o
  -4   3  24        2.27       60.56     85.69 o
  -3   3  24     2441.37     2441.65    117.27 o
  -2   3  24       83.92       78.41     54.17 o
  -1   3  24     3460.79     3221.80    115.15 o
   0   3  24    10640.09    10539.26    182.75 o
   1   3  24     4379.93     3961.06    111.83 o
   2   3  24       10.27       18.75     41.35 o
   3   3  24      183.77      310.74     58.56 o
   4   3  24     7156.68     7096.97    169.30 o
   5   3  24     4698.89     5169.22    154.11 o
   6   3  24      956.34      811.82     77.46 o
   7   3  24     1367.28     1384.70     97.33 o
   8   3  24     3220.32     2955.36    151.91 o
   9   3  24     1970.61     2040.42    132.40 o
  10   3  24      122.84      120.81     75.29 o
  11   3  24      831.59      836.40    106.73 o
 -10   4  24      186.36     -176.71    176.71 o
  -9   4  24      578.83      356.61    224.61 o
  -8   4  24       35.01       28.03    199.42 o
  -7   4  24        0.11      -20.60     90.19 o
  -6   4  24      768.66      789.70    113.06 o
  -5   4  24        0.14     -111.54    111.54 o
  -4   4  24     1041.90     1219.23     93.02 o
  -3   4  24     2482.63     2576.55    103.22 o
  -2   4  24     6982.73     6713.09    163.87 o
  -1   4  24       58.91      118.86     63.62 o
   0   4  24     1570.28     1592.07     76.32 o
   1   4  24    14152.37    13938.73    200.79 o
   2   4  24     5201.27     5018.00    114.21 o
   3   4  24      525.18      558.66     62.37 o
   4   4  24     4400.24     4487.95    147.65 o
   5   4  24     8945.38     8100.39    354.77 o
   6   4  24     4651.85     4829.72    165.48 o
   7   4  24     2214.40     2143.15    114.28 o
   8   4  24       23.11       30.23     61.42 o
   9   4  24     1090.90     1158.53    111.50 o
  10   4  24      587.93      897.48    106.10 o
  11   4  24       53.40      100.77    131.64 o
 -10   5  24      146.67     -144.42    206.87 o
  -9   5  24      309.25      378.96    233.13 o
  -8   5  24     1504.94     1478.14    155.24 o
  -7   5  24     1001.72      812.99    128.58 o
  -6   5  24      525.09      547.12    168.55 o
  -5   5  24     4166.10     4136.30    269.67 o
  -4   5  24     2080.05     2212.98    301.82 o
  -3   5  24     1862.11     1708.96    110.85 o
  -2   5  24     6350.61     6447.58    194.36 o
  -1   5  24     2035.00     2194.64     94.62 o
   0   5  24     9569.77     9155.61    228.08 o
   1   5  24      448.72      335.49     51.06 o
   2   5  24     8639.36     8894.34    167.73 o
   3   5  24     5472.16     5376.35    162.19 o
   4   5  24      974.59     1207.00     85.51 o
   5   5  24     1024.72     1282.43    161.84 o
   6   5  24     2030.45     1641.80    107.80 o
   7   5  24      973.20     1201.89     98.69 o
   8   5  24        3.27      158.69     69.39 o
   9   5  24      746.11      733.09    120.24 o
  10   5  24       52.90      -47.60    209.35 o
 -10   6  24      411.78      480.09    249.45 o
  -9   6  24        2.59      -93.59     93.59 o
  -8   6  24      122.44       38.82     98.78 o
  -7   6  24      548.64      310.54    139.98 o
  -6   6  24        2.50      -90.34     90.34 o
  -5   6  24     1351.37     1609.31    167.13 o
  -4   6  24      578.62      619.11     88.88 o
  -3   6  24      156.80      134.72     73.30 o
  -2   6  24      328.15      442.47     86.24 o
  -1   6  24      715.34      662.78     79.93 o
   0   6  24     5048.49     4950.84    135.63 o
   1   6  24      885.06      877.01     69.19 o
   2   6  24     1720.81     1824.99     94.68 o
   3   6  24    16875.38    16217.70    459.15 o
   4   6  24      464.33      374.16     78.49 o
   5   6  24     7143.18     6924.35    199.95 o
   6   6  24      715.47      679.37     89.33 o
   7   6  24     2807.47     2426.11    213.58 o
   8   6  24      715.74      919.24    114.86 o
   9   6  24       34.22       52.59     94.27 o
  10   6  24      124.86      177.06    148.68 o
  -9   7  24      348.36      328.80    160.92 o
  -8   7  24     1396.22     1838.77    178.11 o
  -7   7  24        0.90       29.31    114.26 o
  -6   7  24     2502.34     2083.68    360.16 o
  -5   7  24     1450.31     1382.43    157.34 o
  -4   7  24      346.19      231.74    103.46 o
  -3   7  24      364.85      490.81    237.21 o
  -2   7  24      287.68      239.31     84.54 o
  -1   7  24     5704.80     5037.60    178.29 o
   0   7  24      227.76      235.16     73.32 o
   1   7  24        3.14       28.22     77.93 o
   2   7  24       13.34      -12.88     54.89 o
   3   7  24     4451.13     4412.57    154.99 o
   4   7  24      949.11     1039.71    112.82 o
   5   7  24      126.41      243.99     87.52 o
   6   7  24     2368.82     2219.84    141.87 o
   7   7  24       21.37       -8.90     77.04 o
   8   7  24      397.96      479.37    102.00 o
   9   7  24       70.44      200.11    102.28 o
  -8   8  24        2.62      -86.11    293.98 o
  -7   8  24       94.86       -5.91    105.27 o
  -6   8  24      357.73      137.32    266.13 o
  -5   8  24       18.79      -51.39    100.91 o
  -4   8  24     2357.44     2513.07    150.45 o
  -3   8  24      156.85       85.26     84.21 o
  -2   8  24     1001.68     1116.30    180.82 o
  -1   8  24      199.46      200.44     73.01 o
   0   8  24     2631.83     2688.70    346.14 o
   1   8  24     1095.50     1136.78    152.12 o
   2   8  24        0.91     -109.72    109.72 o
   3   8  24     3332.34     3531.64    224.79 o
   4   8  24      506.04      742.90    136.79 o
   5   8  24      802.49      836.43    188.95 o
   6   8  24      187.86       59.71     81.16 o
   7   8  24     1629.25     1866.61    140.10 o
   8   8  24        7.95      -38.55     81.72 o
  -8   9  24       89.36      -38.32    258.67 o
  -7   9  24      137.72       67.93    154.00 o
  -6   9  24      344.73      457.01    132.97 o
  -5   9  24     1277.21      977.15    155.37 o
  -4   9  24      232.62      280.26    105.78 o
  -3   9  24     2492.29     2770.90    300.75 o
  -2   9  24     2702.22     2742.47    294.16 o
  -1   9  24      831.46      646.12    132.24 o
   0   9  24     6127.07     5893.37    278.80 o
   1   9  24     1488.14     1811.74    184.81 o
   2   9  24     3576.97     3471.08    235.58 o
   3   9  24      955.27     1132.82    161.20 o
   4   9  24     1437.89     1029.02    241.29 o
   5   9  24      705.79      659.63    158.43 o
   6   9  24      294.11      378.25    142.77 o
   7   9  24       37.81      -69.48    124.52 o
  -6  10  24      101.42       30.87    134.13 o
  -5  10  24        0.07       16.32    122.06 o
  -4  10  24       18.89       57.35     90.36 o
  -3  10  24       84.04      123.49     90.92 o
  -2  10  24      257.33       70.26    144.77 o
  -1  10  24      502.67      617.77    186.64 o
   0  10  24        4.05      199.85    126.01 o
   1  10  24      103.28      133.79    131.33 o
   2  10  24        5.27      -62.06    134.66 o
   3  10  24      865.42     1236.76    170.00 o
   4  10  24      381.71      249.45    242.71 o
   5  10  24      193.58      353.06    230.64 o
   6  10  24       60.69      195.16    221.77 o
  -5  11  24      158.54      304.41    107.88 o
  -4  11  24       76.82      129.24     98.23 o
  -3  11  24       14.84       -9.58    132.71 o
  -2  11  24       49.84     -137.32    137.32 o
  -1  11  24     1146.94     1181.60    220.71 o
   0  11  24       40.31      128.87    164.11 o
   1  11  24       42.05      165.60    150.80 o
   2  11  24      458.23      580.15    153.16 o
   3  11  24       51.68       72.74    235.96 o
   1  12  24        3.11      398.12    231.71 o
 -11   1  25      171.28     -110.83    145.73 o
 -10   1  25      818.40      818.04    185.21 o
  -9   1  25      522.45      264.47    151.44 o
  -8   1  25      131.91      -33.87    139.85 o
  -7   1  25     2995.37     3381.28    252.99 o
  -6   1  25      260.75       10.63    147.39 o
  -5   1  25      119.67       90.43     82.10 o
  -4   1  25     5939.82     5971.63    188.50 o
  -3   1  25       18.28      138.07     56.60 o
  -2   1  25      827.84      976.49     64.13 o
  -1   1  25    31983.80    31497.49    398.12 o
   0   1  25     1137.09     1545.59     64.38 o
   1   1  25      162.92      784.65     81.95 o
   2   1  25     3339.05     3331.01     91.93 o
   3   1  25     1294.61     1411.53     62.64 o
   4   1  25     6216.59     5734.87    177.96 o
   5   1  25        4.19       17.59     52.56 o
   6   1  25     1067.87      948.68     90.86 o
   7   1  25     3308.01     3052.04    129.03 o
   8   1  25     2020.24     2271.22    118.65 o
   9   1  25       42.20       78.46     64.44 o
  10   1  25     2041.17     2015.25    136.57 o
  11   1  25      684.77      913.25    182.74 o
 -11   2  25       12.84     -147.48    147.48 o
 -10   2  25        8.42       63.03    153.85 o
  -9   2  25      202.17      191.05    146.85 o
  -8   2  25       43.87      -94.85    128.22 o
  -7   2  25       43.55      190.72    140.48 o
  -6   2  25      220.35       43.64     79.07 o
  -5   2  25     1481.95     1544.28    129.94 o
  -4   2  25     2007.98     2190.45     94.69 o
  -3   2  25     1574.28     1409.43     75.16 o
  -2   2  25     1109.76      991.70     64.17 o
  -1   2  25     3582.96     3707.28    101.89 o
   0   2  25      620.29      577.83     50.27 o
   1   2  25     2324.49     2085.25     79.85 o
   2   2  25    29498.24    27889.29    409.26 o
   3   2  25        0.16       33.60     49.73 o
   4   2  25      576.55      770.89     72.86 o
   5   2  25      917.19      819.11     92.38 o
   6   2  25     5989.44     6069.95    165.44 o
   7   2  25      210.79      443.84     77.57 o
   8   2  25      130.20      356.89     75.97 o
   9   2  25      559.54      541.17     77.86 o
  10   2  25       33.21        1.79     75.10 o
  11   2  25       38.40       10.64     90.49 o
 -11   3  25      197.66      -71.68    215.38 o
 -10   3  25      194.52      155.77    213.96 o
  -9   3  25      466.69      576.60    167.24 o
  -8   3  25      622.43      830.00    231.17 o
  -7   3  25     4561.60     4210.99    284.38 o
  -6   3  25      819.33      948.35    116.76 o
  -5   3  25       54.41      -35.65     92.20 o
  -4   3  25     6475.21     6107.16    157.40 o
  -3   3  25     1695.08     1613.96     69.98 o
  -2   3  25    11647.04    11147.49    435.75 o
  -1   3  25     2977.34     3133.51    105.41 o
   0   3  25     5494.13     5797.14    155.79 o
   1   3  25     1407.90     1454.77     67.82 o
   2   3  25    23982.54    23260.24    310.27 o
   3   3  25       20.67       28.64     51.98 o
   4   3  25     1026.60      997.00    111.69 o
   5   3  25    11712.51    11534.88    275.53 o
   6   3  25     1409.85     1463.05    107.27 o
   7   3  25     2694.47     2457.84    123.13 o
   8   3  25       56.94       83.09     97.26 o
   9   3  25      154.20       45.75     98.03 o
  10   3  25        0.93       41.89     75.59 o
  11   3  25        0.06       58.47    183.98 o
 -10   4  25      136.03      127.03    211.48 o
  -9   4  25     1002.64      774.96    256.19 o
  -8   4  25      246.61      189.13    226.38 o
  -7   4  25      215.49      -26.22     93.74 o
  -6   4  25     2831.46     3013.05    173.55 o
  -5   4  25      143.32      135.61     94.15 o
  -4   4  25     1588.00     1799.64    112.73 o
  -3   4  25      313.47      259.98     68.21 o
  -2   4  25      666.97      548.86     68.88 o
  -1   4  25        6.49      -49.82     49.82 o
   0   4  25     2048.18     1832.60     80.75 o
   1   4  25      162.54      232.55     46.20 o
   2   4  25      857.33      967.59     74.06 o
   3   4  25      994.22     1011.20     73.67 o
   4   4  25     9289.38     8454.40    227.69 o
   5   4  25     1210.24     1010.01    100.21 o
   6   4  25      584.50      517.90     83.82 o
   7   4  25       49.68       85.81     66.43 o
   8   4  25       78.33       88.14     75.25 o
   9   4  25      130.13      126.27     78.13 o
  10   4  25      400.81      455.21     91.79 o
 -10   5  25      118.38     -208.29    208.29 o
  -9   5  25        4.14     -199.42    199.42 o
  -8   5  25      323.11      392.67    130.22 o
  -7   5  25      325.72      270.65    111.31 o
  -6   5  25      163.59      260.98    111.14 o
  -5   5  25     1777.40     1382.57    151.82 o
  -4   5  25      458.60      487.56     96.70 o
  -3   5  25      388.01      459.95     78.51 o
  -2   5  25     1178.18     1079.06    143.40 o
  -1   5  25     4107.94     4250.60    147.64 o
   0   5  25     3462.31     3394.47    114.30 o
   1   5  25     4788.84     4726.50    122.89 o
   2   5  25      317.21      439.28     62.60 o
   3   5  25     1430.30     1653.71     90.71 o
   4   5  25     1098.56      903.28     94.74 o
   5   5  25     2283.13     2140.60    122.94 o
   6   5  25      405.13      352.80     78.93 o
   7   5  25      895.58     1064.66    101.00 o
   8   5  25     1239.71     1116.68    132.60 o
   9   5  25       11.97      183.99     97.76 o
  10   5  25      248.45      176.28    168.90 o
  -9   6  25      667.48      541.82    128.44 o
  -8   6  25      554.20      565.61    128.36 o
  -7   6  25     1311.23     1484.30    168.86 o
  -6   6  25     1974.04     2203.11    183.91 o
  -5   6  25      514.83      397.41    118.96 o
  -4   6  25     3007.21     3138.35    153.17 o
  -3   6  25     9239.45     8766.45    314.20 o
  -2   6  25      135.69       -1.02    127.53 o
  -1   6  25     1928.82     2119.58    152.22 o
   0   6  25     7548.33     7550.15    195.32 o
   1   6  25     1108.98     1330.29     96.57 o
   2   6  25      644.11      651.97     71.52 o
   3   6  25      622.09      787.76     97.58 o
   4   6  25     1312.11     1589.97    111.63 o
   5   6  25      370.09      449.93     89.58 o
   6   6  25      633.70      557.59     83.43 o
   7   6  25      232.68      116.16    103.82 o
   8   6  25       45.36       69.24     85.12 o
   9   6  25      857.08      735.88    131.73 o
  -9   7  25       55.57      -48.59    234.19 o
  -8   7  25      233.31      139.00    125.43 o
  -7   7  25       17.72      -48.57    129.51 o
  -6   7  25      941.58      836.41    141.24 o
  -5   7  25      434.96      382.75    131.11 o
  -4   7  25        0.28      -57.16     70.94 o
  -3   7  25     1766.40     2057.74    183.13 o
  -2   7  25     2714.61     2845.41    210.59 o
  -1   7  25        2.44       67.65     70.94 o
   0   7  25      529.18      589.97     86.32 o
   1   7  25     2133.78     2480.83    165.42 o
   2   7  25      126.18       74.59     94.03 o
   3   7  25      353.36      549.89     71.96 o
   4   7  25        0.55       94.13     84.84 o
   5   7  25       82.76       -1.41     78.37 o
   6   7  25       56.43       53.34     80.82 o
   7   7  25      149.55      127.74     88.56 o
   8   7  25      145.44      122.28     92.01 o
   9   7  25        0.75      200.13    144.42 o
  -8   8  25        0.58       51.01    171.56 o
  -7   8  25       97.49       26.48    115.99 o
  -6   8  25       89.02     -100.06    268.61 o
  -5   8  25       10.83       13.13    262.22 o
  -4   8  25      251.03      208.52    108.53 o
  -3   8  25      566.25      536.87    102.39 o
  -2   8  25      401.86      250.64    160.05 o
  -1   8  25      165.77      255.88     84.92 o
   0   8  25     2693.21     2597.50    171.81 o
   1   8  25        8.28      -23.71    124.01 o
   2   8  25      506.56      540.11    143.18 o
   3   8  25       37.45       71.83    117.60 o
   4   8  25     2019.93     1910.34    177.95 o
   5   8  25      604.82      758.69    140.25 o
   6   8  25      108.55       14.58    102.71 o
   7   8  25      182.53      242.85    129.70 o
   8   8  25      593.98      437.64    106.73 o
  -7   9  25       43.56      -56.68    144.24 o
  -6   9  25      183.54      123.60    148.14 o
  -5   9  25       17.20     -105.91    327.51 o
  -4   9  25      194.34      128.75     94.35 o
  -3   9  25     1246.49     1420.04    143.85 o
  -2   9  25       66.59      106.11     89.14 o
  -1   9  25       17.89        0.14    107.89 o
   0   9  25       70.76       83.36    123.15 o
   1   9  25     4281.44     4639.38    379.14 o
   2   9  25      217.85      452.83    144.04 o
   3   9  25      562.21      773.84    280.32 o
   4   9  25     2598.77     2650.26    308.35 o
   5   9  25     1809.64     2086.42    300.90 o
   6   9  25     2166.41     2670.08    210.47 o
   7   9  25      218.21      133.89    131.88 o
  -5  10  25       54.95       90.13    137.68 o
  -4  10  25       27.86      -57.08     88.39 o
  -3  10  25      221.07      224.18    100.45 o
  -2  10  25      311.93      405.58    164.64 o
  -1  10  25      426.65      761.12    191.97 o
   0  10  25      340.59      411.81    136.67 o
   1  10  25       41.36      -30.64    121.37 o
   2  10  25       34.59      194.78    222.66 o
   3  10  25      283.65      392.86    139.56 o
   4  10  25     1279.59     1486.04    298.42 o
   5  10  25      186.96      269.67    223.90 o
  -4  11  25      242.81      291.71    102.47 o
  -3  11  25       17.10      114.97    152.93 o
  -2  11  25      636.18      843.09    198.35 o
  -1  11  25       23.47        5.68    152.22 o
   0  11  25      727.43      773.82    152.85 o
   1  11  25       15.58       21.98    128.83 o
   2  11  25      236.59      392.59    228.69 o
   3  11  25       23.08      213.96    232.42 o
 -11   0  26      977.25     1063.08    293.80 o
 -10   0  26     2189.34     2197.84    332.12 o
  -9   0  26       61.47      166.42    215.38 o
  -8   0  26     2605.04     1673.04    296.29 o
  -7   0  26    12717.33    14606.39    712.15 o
  -6   0  26       77.17       53.23    221.42 o
  -5   0  26    18677.08    18481.25    526.29 o
  -4   0  26     2438.05     2645.95    191.75 o
  -3   0  26     2763.56     2599.26    131.62 o
  -2   0  26    17104.79    17118.03    402.48 o
  -1   0  26      780.34      575.99     71.05 o
   0   0  26     2163.73     2187.80    102.81 o
   1   0  26      607.42      620.04     78.96 o
   2   0  26      212.91      164.46     58.29 o
   3   0  26    27362.58    27348.00    825.60 o
   4   0  26     5118.00     4510.05    192.96 o
   5   0  26     3738.76     3227.69    203.87 o
   6   0  26    11070.40    10627.65    529.41 o
   7   0  26      254.84      237.23    100.36 o
   8   0  26     4102.54     4139.39    220.50 o
   9   0  26      322.82      372.27    108.39 o
  10   0  26     1429.49     1477.09    274.29 o
  11   0  26      168.90      387.12    175.64 o
 -11   1  26       30.79     -146.74    146.74 o
 -10   1  26       15.00      115.67    191.61 o
  -9   1  26        0.11     -129.34    129.34 o
  -8   1  26       42.74      -19.57    151.83 o
  -7   1  26      116.40      319.16    153.72 o
  -6   1  26      253.09      141.57    160.95 o
  -5   1  26      188.91      305.17     77.03 o
  -4   1  26     4289.39     4388.98    127.78 o
  -3   1  26     1672.56     1555.26     76.72 o
  -2   1  26      163.81      158.21     54.49 o
  -1   1  26      207.98      832.94     79.13 o
   0   1  26    10080.72    10575.45    163.56 o
   1   1  26      425.88      539.14     51.45 o
   2   1  26      176.87      125.92     44.04 o
   3   1  26     6877.39     6636.84    169.49 o
   4   1  26        0.70       36.19     55.54 o
   5   1  26     2202.96     2124.28    105.97 o
   6   1  26     2842.96     2617.55    129.90 o
   7   1  26     1627.03     1322.53    102.26 o
   8   1  26      198.69      147.04     70.89 o
   9   1  26       78.84        1.01     64.02 o
  10   1  26       31.50      103.99     79.50 o
  11   1  26      112.58      113.96    131.38 o
 -11   2  26      258.63      116.16    172.28 o
 -10   2  26     1048.26     1217.63    228.51 o
  -9   2  26      298.53      161.73    162.06 o
  -8   2  26      710.70      628.90    176.75 o
  -7   2  26     1794.79     1727.58    208.73 o
  -6   2  26      427.90      426.33    120.90 o
  -5   2  26     2166.40     2180.37    190.33 o
  -4   2  26     3328.06     2711.99    105.86 o
  -3   2  26      400.46      455.34     54.35 o
  -2   2  26    12183.75    11796.23    205.88 o
  -1   2  26     3479.00     3534.54    101.15 o
   0   2  26      695.83      723.31     60.80 o
   1   2  26    41098.02    40185.46    460.53 o
   2   2  26       28.10      205.21     64.48 o
   3   2  26    11283.77    10894.01    281.02 o
   4   2  26    15491.14    14383.68    291.45 o
   5   2  26     7764.11     6795.02    181.92 o
   6   2  26     5986.46     5727.98    164.32 o
   7   2  26     4331.29     4257.95    158.60 o
   8   2  26     1395.79     1357.73    107.86 o
   9   2  26      768.37      763.83     89.81 o
  10   2  26     1440.47     1465.99    129.80 o
  11   2  26        2.85      -25.96     89.19 o
 -10   3  26        6.21     -199.77    199.77 o
  -9   3  26       14.37     -155.28    155.28 o
  -8   3  26        0.38     -153.00    153.00 o
  -7   3  26        0.04      108.52     89.01 o
  -6   3  26      566.75      532.44    110.93 o
  -5   3  26     1682.82     1887.71    146.82 o
  -4   3  26        8.72       17.03     67.31 o
  -3   3  26     3944.37     3641.58    110.44 o
  -2   3  26    14699.37    14086.82    285.56 o
  -1   3  26     2486.63     2669.01     99.84 o
   0   3  26     5175.13     5330.48    163.90 o
   1   3  26     5966.48     5909.43    142.65 o
   2   3  26    19126.33    19043.28    268.33 o
   3   3  26     5920.28     5649.93    149.88 o
   4   3  26      626.33      660.48     84.58 o
   5   3  26     8720.51     8686.23    214.30 o
   6   3  26     1893.73     1768.45    141.88 o
   7   3  26        8.91       10.05     66.73 o
   8   3  26       21.77      -59.83     59.83 o
   9   3  26      415.75      371.68     81.88 o
  10   3  26       10.11      -62.12    178.32 o
  11   3  26       21.61     -124.90    124.90 o
 -10   4  26      600.77      326.09    245.19 o
  -9   4  26       33.27       51.81    225.32 o
  -8   4  26      445.58      400.25    247.67 o
  -7   4  26      318.74      208.40    109.03 o
  -6   4  26      119.89      300.22     98.47 o
  -5   4  26     4336.30     3830.20    198.05 o
  -4   4  26      717.37      933.16     93.18 o
  -3   4  26     1633.13     1775.33    114.98 o
  -2   4  26     1568.98     1642.26    104.83 o
  -1   4  26     2123.52     1984.03     91.74 o
   0   4  26      665.00      716.00     68.76 o
   1   4  26     1543.52     1632.04     70.59 o
   2   4  26      120.29       91.74     58.47 o
   3   4  26      425.23      378.53     62.97 o
   4   4  26        0.15       59.16     91.52 o
   5   4  26     3214.28     3225.70    148.44 o
   6   4  26      352.48      345.26     80.38 o
   7   4  26      290.53      206.45     76.36 o
   8   4  26     1066.39     1041.42     99.01 o
   9   4  26        7.53       87.55     70.39 o
  10   4  26      202.58      372.41     90.89 o
 -10   5  26       12.94       68.48    245.19 o
  -9   5  26        2.91      -97.22    229.93 o
  -8   5  26       80.36       62.05    106.76 o
  -7   5  26       79.77      136.98    105.28 o
  -6   5  26       51.18      -89.10     89.10 o
  -5   5  26      338.80      331.15    117.44 o
  -4   5  26      302.00      164.43    158.54 o
  -3   5  26     1133.22     1184.32    136.03 o
  -2   5  26     1166.91     1194.03    140.90 o
  -1   5  26     6600.14     6830.62    264.76 o
   0   5  26      240.63      258.19     60.12 o
   1   5  26     1716.89     1981.46     85.77 o
   2   5  26     4078.12     4036.05    122.28 o
   3   5  26      273.68      128.06     69.03 o
   4   5  26      317.05       83.98     78.36 o
   5   5  26     1265.24     1230.78    104.55 o
   6   5  26       63.81      104.83     71.77 o
   7   5  26     1768.78     2081.71    124.81 o
   8   5  26     1326.03     1296.68    143.28 o
   9   5  26     1307.93     1129.49    235.43 o
  10   5  26      961.70     1363.63    243.77 o
  -9   6  26      169.26      122.47    112.19 o
  -8   6  26        1.22      -89.17     94.77 o
  -7   6  26      173.38      201.07    121.13 o
  -6   6  26     1036.12     1331.92    165.36 o
  -5   6  26      537.01      294.83    142.47 o
  -4   6  26      601.85      634.11    124.70 o
  -3   6  26     1162.16     1005.76    109.41 o
  -2   6  26      684.79      781.55    104.46 o
  -1   6  26      409.19      669.14    109.67 o
   0   6  26      618.69      766.64     79.11 o
   1   6  26     1792.86     1838.86    110.25 o
   2   6  26     1560.07     1701.48    121.67 o
   3   6  26     1410.45     1439.55     96.49 o
   4   6  26      779.74      952.88    114.62 o
   5   6  26      340.33      458.41     85.97 o
   6   6  26      171.66       74.04     86.76 o
   7   6  26     1184.77     1289.20    128.31 o
   8   6  26      330.08      206.25     96.09 o
   9   6  26      517.25      513.19    125.70 o
  -9   7  26       16.80       82.21    117.65 o
  -8   7  26      412.64      182.21    121.65 o
  -7   7  26       41.53      222.10    118.91 o
  -6   7  26       64.36      154.37    116.72 o
  -5   7  26     1125.96      691.13    164.29 o
  -4   7  26      881.88      714.27    175.71 o
  -3   7  26     3221.36     3215.07    287.56 o
  -2   7  26       10.14      -26.75     79.11 o
  -1   7  26     5750.59     5551.91    195.49 o
   0   7  26     3021.04     3135.92    236.51 o
   1   7  26     1384.67     1530.28    143.56 o
   2   7  26       23.17       -9.07    149.75 o
   3   7  26     2226.98     2408.16    132.03 o
   4   7  26     3148.37     3334.26    170.61 o
   5   7  26     1485.33     1434.31    130.62 o
   6   7  26      959.10      956.88    116.79 o
   7   7  26      191.36      136.30     85.93 o
   8   7  26      179.36      239.94     99.87 o
   9   7  26      118.46      150.45    130.93 o
  -8   8  26        0.47     -211.84    255.84 o
  -7   8  26       12.55     -107.83    107.83 o
  -6   8  26        1.20      158.97    296.29 o
  -5   8  26      271.64      716.76    326.09 o
  -4   8  26      135.13      -32.16     75.31 o
  -3   8  26       45.14      110.46     89.52 o
  -2   8  26      237.54      336.32     95.00 o
  -1   8  26      706.36      947.85     94.97 o
   0   8  26      600.99      853.63    145.55 o
   1   8  26     2336.39     2459.06    298.42 o
   2   8  26     3213.95     3445.57    228.45 o
   3   8  26      810.60     1092.51    332.30 o
   4   8  26      702.43      374.00    205.80 o
   5   8  26      181.80      -54.90    120.22 o
   6   8  26     1781.31     1708.99    175.36 o
   7   8  26     1920.30     2084.08    151.55 o
   8   8  26      154.71      280.95    129.69 o
  -7   9  26       62.31     -117.80    263.64 o
  -6   9  26       39.02      -99.97     99.97 o
  -5   9  26       91.39       19.97    111.25 o
  -4   9  26       34.83       -1.50     82.71 o
  -3   9  26      116.93       65.66    113.24 o
  -2   9  26      628.87      789.07    116.22 o
  -1   9  26        1.32     -135.90    135.90 o
   0   9  26      780.62      625.28    159.68 o
   1   9  26       30.36        5.00    181.85 o
   2   9  26      221.78      417.84    140.32 o
   3   9  26     1019.33     1114.37    196.05 o
   4   9  26       53.21      477.25    218.22 o
   5   9  26     1033.21      888.50    250.16 o
   6   9  26      199.15      234.75    138.83 o
   7   9  26      198.72      167.52    140.21 o
  -5  10  26      645.27      703.28    179.55 o
  -4  10  26      750.39      609.26    114.78 o
  -3  10  26      167.49      312.51    229.58 o
  -2  10  26      557.42      518.06    176.00 o
  -1  10  26      948.07     1120.21    215.74 o
   0  10  26       52.90      263.01    130.88 o
   1  10  26       11.32       46.10    127.07 o
   2  10  26       13.08       75.41    127.01 o
   3  10  26      340.40      658.68    150.10 o
   4  10  26      775.29      948.12    251.22 o
   5  10  26      346.46      239.87    233.84 o
  -3  11  26       51.21      403.80    172.09 o
  -2  11  26      167.32      202.97    166.06 o
  -1  11  26       94.34       15.26    160.74 o
   0  11  26      197.76      155.77    178.48 o
   1  11  26      105.27      151.41    149.74 o
   2  11  26      348.02      533.40    153.38 o
 -11   1  27      989.61      827.77    234.55 o
 -10   1  27       25.88     -151.29    151.29 o
  -9   1  27      135.24     -152.78    152.78 o
  -8   1  27     1931.19     2199.65    228.88 o
  -7   1  27      573.67     1036.79    198.62 o
  -6   1  27      745.58      525.33    181.91 o
  -5   1  27     4084.79     3966.31    182.37 o
  -4   1  27       16.07        2.55     45.63 o
  -3   1  27       44.50       27.23     45.99 o
  -2   1  27     5183.50     4753.75    132.17 o
  -1   1  27      491.94      584.44     58.18 o
   0   1  27     1740.58     2305.72     77.49 o
   1   1  27      325.90      276.81     50.17 o
   2   1  27       57.08        0.65     44.08 o
   3   1  27     6882.78     6443.20    150.70 o
   4   1  27     9204.51     8175.22    209.21 o
   5   1  27        0.95      -26.94     55.66 o
   6   1  27      730.86      794.29     92.62 o
   7   1  27      563.51      550.46     87.30 o
   8   1  27     2085.35     2333.84    128.10 o
   9   1  27       21.17      -61.75     61.75 o
  10   1  27      260.69      245.51     78.58 o
  11   1  27      354.59      194.83    119.40 o
 -10   2  27       86.73      101.83    162.71 o
  -9   2  27      358.94       84.43    166.85 o
  -8   2  27       24.63       52.23    164.18 o
  -7   2  27       50.44       -1.89    168.81 o
  -6   2  27      124.81      144.41     89.07 o
  -5   2  27      419.26      222.25    106.75 o
  -4   2  27     1315.92     1543.15    109.69 o
  -3   2  27      120.23       73.24     65.37 o
  -2   2  27      127.72      235.26     56.27 o
  -1   2  27      637.46      856.14     83.00 o
   0   2  27     8741.40     8282.38    157.64 o
   1   2  27     1912.36     3023.16     91.58 o
   2   2  27     6903.94     6666.26    131.30 o
   3   2  27     2322.90     2433.40     99.09 o
   4   2  27     4492.30     4413.06    154.99 o
   5   2  27     1428.96     1448.71    137.36 o
   6   2  27      196.78      159.42     65.30 o
   7   2  27     7426.53     7274.63    213.52 o
   8   2  27      111.69       68.39     72.37 o
   9   2  27      517.67      441.93     84.49 o
  10   2  27        5.97       29.74     78.21 o
  11   2  27      694.74      680.22    180.97 o
 -10   3  27        0.17     -184.51    184.51 o
  -9   3  27        9.47     -201.90    201.90 o
  -8   3  27      589.09      480.41    186.79 o
  -7   3  27      421.77      218.19     96.35 o
  -6   3  27        0.16      -97.09     97.09 o
  -5   3  27      815.31      930.97    123.09 o
  -4   3  27     5556.21     5328.65    179.64 o
  -3   3  27     3193.38     3375.35    183.68 o
  -2   3  27     2681.31     2964.19    128.85 o
  -1   3  27     4368.51     4331.41    121.94 o
   0   3  27     1353.46     1353.25     74.01 o
   1   3  27      201.08      265.28     48.41 o
   2   3  27     2660.93     3163.84    100.80 o
   3   3  27     1002.74     1118.91     76.82 o
   4   3  27     4388.12     4216.29    153.40 o
   5   3  27     2342.53     2438.60    138.72 o
   6   3  27     1617.69     1611.18    115.77 o
   7   3  27       48.97       15.81     69.52 o
   8   3  27      381.72      448.79     83.39 o
   9   3  27      507.41      529.46     87.16 o
  10   3  27      268.27      374.83    124.59 o
 -10   4  27      150.11      461.99    255.13 o
  -9   4  27      479.50      -82.32    229.22 o
  -8   4  27      874.65     1326.01    300.19 o
  -7   4  27      296.89      160.51    111.09 o
  -6   4  27     3469.43     3588.54    194.17 o
  -5   4  27      386.24      443.14    107.66 o
  -4   4  27     2153.58     1966.59    121.08 o
  -3   4  27     3112.37     3327.19    176.49 o
  -2   4  27        7.23       24.18     72.66 o
  -1   4  27     7872.02     7484.01    235.68 o
   0   4  27      580.29      588.48     66.19 o
   1   4  27     2133.48     2497.27     91.62 o
   2   4  27      211.36      182.67     57.26 o
   3   4  27     5049.63     4849.15    150.87 o
   4   4  27       31.69      265.49     85.13 o
   5   4  27        1.11      -50.51     69.55 o
   6   4  27     2203.53     2346.72    167.58 o
   7   4  27       65.62       63.30     94.54 o
   8   4  27     1787.85     1857.85    134.65 o
   9   4  27      154.80      247.45     78.66 o
  10   4  27      482.21      512.75    102.33 o
  -9   5  27       70.36     -228.51    228.51 o
  -8   5  27      953.91      823.31    140.69 o
  -7   5  27        4.37       75.73    110.08 o
  -6   5  27      205.66      475.30    138.21 o
  -5   5  27      160.23      112.04    108.14 o
  -4   5  27      417.46      188.96     81.76 o
  -3   5  27      341.26      444.47     85.46 o
  -2   5  27      293.11      314.11    130.37 o
  -1   5  27     3358.89     3668.37    192.58 o
   0   5  27     3387.02     3446.62    120.57 o
   1   5  27       98.13      167.23     51.22 o
   2   5  27     9665.48     9519.79    201.26 o
   3   5  27      376.57      233.61     69.21 o
   4   5  27     2778.02     2761.89    140.55 o
   5   5  27       21.99      -48.06     97.26 o
   6   5  27     3454.93     3204.76    222.55 o
   7   5  27      500.02      704.12     94.84 o
   8   5  27      260.83      219.94     88.65 o
   9   5  27      433.23      288.76    101.01 o
  -9   6  27      498.49      699.08    141.66 o
  -8   6  27      192.78       95.44    109.11 o
  -7   6  27      575.82      467.86    136.32 o
  -6   6  27     2490.75     2853.91    322.01 o
  -5   6  27     1104.22      920.14    147.54 o
  -4   6  27      133.74      179.30     90.72 o
  -3   6  27     5637.19     5577.90    213.40 o
  -2   6  27     3038.04     2911.36    161.84 o
  -1   6  27      138.73      182.04     95.68 o
   0   6  27     3133.02     3152.11    164.28 o
   1   6  27      634.16      713.43     86.66 o
   2   6  27     5314.60     5526.42    188.01 o
   3   6  27      496.28      797.90    101.54 o
   4   6  27      100.58       95.69     79.07 o
   5   6  27     3168.92     2992.47    155.49 o
   6   6  27        1.98       75.76     73.10 o
   7   6  27      105.71      -37.83     84.30 o
   8   6  27       18.42       40.88    124.52 o
   9   6  27      476.38      674.32    180.97 o
  -8   7  27       35.98      -90.35    381.98 o
  -7   7  27      429.24      434.30    132.82 o
  -6   7  27       76.55      -70.57    108.75 o
  -5   7  27      254.62      162.20    119.89 o
  -4   7  27      125.42      197.33     86.38 o
  -3   7  27       62.01      131.56     82.68 o
  -2   7  27      430.56      598.48    105.08 o
  -1   7  27      510.63      686.55     90.92 o
   0   7  27      669.08      700.03     87.05 o
   1   7  27      819.78      768.78    125.35 o
   2   7  27      281.47      310.89    105.12 o
   3   7  27     3468.61     3903.59    162.56 o
   4   7  27      600.71      888.59    110.59 o
   5   7  27       28.86      -45.93     81.45 o
   6   7  27      890.49     1129.44    126.01 o
   7   7  27      124.49       82.55    100.50 o
   8   7  27        0.09       69.91     92.47 o
  -8   8  27       19.71     -194.45    265.77 o
  -7   8  27      231.98       43.89    117.63 o
  -6   8  27      622.42      650.77    314.74 o
  -5   8  27        8.77     -294.16    294.16 o
  -4   8  27      464.63      523.88     99.79 o
  -3   8  27     2533.55     2334.01    171.56 o
  -2   8  27     1790.45     1704.98    138.19 o
  -1   8  27      187.15      238.25     88.60 o
   0   8  27     3820.27     4222.24    231.74 o
   1   8  27     2865.22     2875.35    249.45 o
   2   8  27     4233.07     4086.87    240.36 o
   3   8  27     1593.41     1633.95    169.21 o
   4   8  27     1718.93     1703.91    266.48 o
   5   8  27     3649.86     3358.29    223.66 o
   6   8  27      812.84      994.94    158.77 o
   7   8  27      706.69      904.91    124.99 o
   8   8  27      360.07       48.26    220.35 o
  -7   9  27      217.95      427.57    315.45 o
  -6   9  27       64.79       37.94    163.05 o
  -5   9  27       89.46      211.73    126.58 o
  -4   9  27      956.65      929.40    155.92 o
  -3   9  27      178.91      215.52     94.76 o
  -2   9  27        9.88      -81.13     81.13 o
  -1   9  27        4.18       99.71    155.06 o
   0   9  27      536.85      741.17    149.92 o
   1   9  27      582.50      580.49    145.70 o
   2   9  27      607.27      578.64    147.23 o
   3   9  27       10.75      249.09    124.01 o
   4   9  27       25.51      112.48    211.84 o
   5   9  27      217.73      281.74    218.58 o
   6   9  27     1200.01     1098.70    170.69 o
  -5  10  27       25.65       75.86    106.63 o
  -4  10  27       38.34       56.02     97.87 o
  -3  10  27        1.84        5.46    222.66 o
  -2  10  27      948.99      784.54    195.87 o
  -1  10  27      149.61      247.67    168.90 o
   0  10  27      194.18      155.27    129.16 o
   1  10  27      140.34      396.07    143.24 o
   2  10  27      741.85     1017.25    171.85 o
   3  10  27      214.40      189.48    231.00 o
   4  10  27        0.10     -195.16    195.16 o
   0  11  27       27.30       87.29    173.51 o
   1  11  27        9.91       35.47    128.28 o
   2  11  27       35.69      125.69    136.09 o
 -11   0  28       67.87     -234.19    234.19 o
 -10   0  28      455.40      388.19    245.55 o
  -9   0  28       40.70     -224.96    224.96 o
  -8   0  28      108.08      -33.00    243.42 o
  -7   0  28     1586.26     1547.79    314.38 o
  -6   0  28      417.70       86.58    249.09 o
  -5   0  28     4164.49     4330.85    240.13 o
  -4   0  28      163.19      516.72    124.11 o
  -3   0  28     2828.02     2680.51    200.66 o
  -2   0  28    23457.31    22897.80    504.80 o
  -1   0  28     2366.76     2171.04    117.23 o
   0   0  28       54.43       66.76     57.34 o
   1   0  28     3406.75     3181.92    124.74 o
   2   0  28     8067.44     8432.01    221.71 o
   3   0  28        3.75      156.08     69.07 o
   4   0  28     2009.72     1975.53    147.12 o
   5   0  28     8881.75     8486.86    337.55 o
   6   0  28      881.88      834.23    135.72 o
   7   0  28     7863.04     7643.02    313.56 o
   8   0  28      133.74      212.92    107.98 o
   9   0  28     4727.37     4082.95    235.65 o
  10   0  28     1078.66     1361.39    156.61 o
 -11   1  28       46.25     -168.98    168.98 o
 -10   1  28       40.78      -62.02    161.97 o
  -9   1  28       55.43      130.18    174.65 o
  -8   1  28       16.28      260.41    172.49 o
  -7   1  28        3.92       82.87    167.79 o
  -6   1  28      164.25      423.19    120.72 o
  -5   1  28     2317.70     2375.84    132.56 o
  -4   1  28       19.92       17.99     47.49 o
  -3   1  28     2285.68     1763.72     95.75 o
  -2   1  28      549.08      660.71     67.63 o
  -1   1  28     6450.05     6877.14    157.00 o
   0   1  28     8366.54     8074.19    146.62 o
   1   1  28        9.61       18.94     35.45 o
   2   1  28    10855.01    10813.55    201.42 o
   3   1  28     1229.42     1104.73     75.96 o
   4   1  28     7374.49     7035.66    196.64 o
   5   1  28     1047.17      868.93     85.84 o
   6   1  28     1475.28     1064.47    102.55 o
   7   1  28      129.98      124.51     81.47 o
   8   1  28      978.18      995.94     98.79 o
   9   1  28        9.38      -83.45    110.64 o
  10   1  28      686.50      835.00     98.86 o
 -10   2  28      342.72      153.41    367.25 o
  -9   2  28      206.58       46.75    173.17 o
  -8   2  28      821.63      988.43    204.65 o
  -7   2  28     1067.96     1026.86    208.65 o
  -6   2  28       49.74       -6.58     82.27 o
  -5   2  28     5105.85     5016.10    218.61 o
  -4   2  28     1336.14     1434.81    171.98 o
  -3   2  28      989.48      868.82     88.69 o
  -2   2  28     5398.59     5342.84    157.82 o
  -1   2  28     5424.28     4997.00    146.08 o
   0   2  28      340.53      542.54     57.61 o
   1   2  28    12646.52    13193.40    197.38 o
   2   2  28       13.86      108.05     57.10 o
   3   2  28       66.09       18.70     54.29 o
   4   2  28     4319.75     4355.23    158.67 o
   5   2  28     1420.66     1618.14    109.59 o
   6   2  28      496.08      501.12     89.94 o
   7   2  28      390.62      465.99     88.75 o
   8   2  28       24.97      -59.65     67.45 o
   9   2  28       33.29       70.81     75.85 o
  10   2  28       14.23       55.26     73.17 o
 -10   3  28      347.19        4.26    235.96 o
  -9   3  28      230.53     -136.26    226.38 o
  -8   3  28       48.18     -101.18    170.68 o
  -7   3  28     1128.30     1310.17    132.84 o
  -6   3  28      945.25     1139.38    141.10 o
  -5   3  28      308.20      275.35     99.00 o
  -4   3  28     1783.49     1974.25    142.74 o
  -3   3  28     5145.59     4593.59    170.47 o
  -2   3  28     1609.39     1887.30    124.17 o
  -1   3  28      464.13      575.78     72.90 o
   0   3  28     3861.13     3900.83    118.59 o
   1   3  28     5942.26     5779.99    120.49 o
   2   3  28     3687.07     3459.31    100.86 o
   3   3  28        5.49      -17.68     59.28 o
   4   3  28     3500.13     3065.36    154.91 o
   5   3  28     1462.28     1453.09    131.87 o
   6   3  28       24.20      -30.93     72.81 o
   7   3  28       16.60       88.76     90.45 o
   8   3  28       48.93      -67.19     67.19 o
   9   3  28       40.67      211.52     83.28 o
  10   3  28       87.30      184.44     89.82 o
 -10   4  28       11.63     -214.67    214.67 o
  -9   4  28      712.19     1073.02    293.45 o
  -8   4  28       47.64      -69.63    102.28 o
  -7   4  28       37.43      -50.70     99.35 o
  -6   4  28     2790.64     2967.62    184.87 o
  -5   4  28        0.15      -83.71     83.71 o
  -4   4  28       11.67      153.81     74.90 o
  -3   4  28     1160.59     1331.53    132.09 o
  -2   4  28       18.51        8.17     76.83 o
  -1   4  28      304.90      283.85     80.33 o
   0   4  28      537.30      450.06     67.02 o
   1   4  28      993.50      976.03     69.23 o
   2   4  28       70.29      139.96     54.44 o
   3   4  28     3282.86     3245.11    131.41 o
   4   4  28    15783.12    14585.88    330.72 o
   5   4  28     1135.99     1045.97    105.96 o
   6   4  28     2468.86     2065.00    129.41 o
   7   4  28     5265.12     4827.43    181.38 o
   8   4  28     3563.17     3639.11    162.14 o
   9   4  28     1055.47      948.78    105.15 o
  10   4  28     1164.16     1161.02    212.19 o
  -9   5  28      401.39      663.89    290.25 o
  -8   5  28      263.84       32.43    108.15 o
  -7   5  28     1113.60      843.26    145.82 o
  -6   5  28      369.75      259.38    122.63 o
  -5   5  28     1082.46     1103.97    220.00 o
  -4   5  28     1229.37     1394.87    121.64 o
  -3   5  28      460.44      371.14     84.95 o
  -2   5  28      521.33      495.85     89.21 o
  -1   5  28     1365.03     1746.81    137.35 o
   0   5  28     1193.60     1439.44    125.36 o
   1   5  28     1127.55     1304.95     82.88 o
   2   5  28      866.01     1042.91     84.01 o
   3   5  28      268.93      217.73     71.68 o
   4   5  28      260.80       66.52     77.57 o
   5   5  28     1196.58     1252.14    110.76 o
   6   5  28       10.53       92.59     78.58 o
   7   5  28      119.41      -48.03     71.20 o
   8   5  28      450.24      450.39    107.73 o
   9   5  28       34.95      -84.21     84.21 o
  -9   6  28        0.21        2.93    107.13 o
  -8   6  28       80.53       30.68    176.35 o
  -7   6  28      402.34      259.99    124.49 o
  -6   6  28      111.77       83.49    167.30 o
  -5   6  28      330.21      176.55    121.51 o
  -4   6  28     1321.21     1393.77    123.18 o
  -3   6  28      966.25     1037.77    118.33 o
  -2   6  28      462.70      701.85    106.84 o
  -1   6  28     1019.55     1016.54    169.17 o
   0   6  28      259.20      263.94     69.54 o
   1   6  28     1352.97     1390.66    137.57 o
   2   6  28     2486.87     2403.01    134.39 o
   3   6  28      757.53      896.52     86.92 o
   4   6  28     1283.13     1286.35    114.33 o
   5   6  28     2214.50     2234.38    133.46 o
   6   6  28     4199.32     3936.86    176.60 o
   7   6  28        4.33       -7.37     84.99 o
   8   6  28     2180.67     2156.98    158.96 o
   9   6  28      293.01      103.45    117.50 o
  -8   7  28       18.94       46.02    114.14 o
  -7   7  28       11.75     -109.93    109.93 o
  -6   7  28      874.69      777.12    152.71 o
  -5   7  28       71.47       17.86    104.99 o
  -4   7  28     2044.99     2304.48    150.97 o
  -3   7  28      276.54      204.87     95.21 o
  -2   7  28      954.75     1103.50    153.21 o
  -1   7  28     5851.40     5884.32    225.11 o
   0   7  28      236.71      248.68    203.58 o
   1   7  28     1282.97     1482.32    143.87 o
   2   7  28      902.79      896.36    125.21 o
   3   7  28     9002.51     9546.95    419.36 o
   4   7  28      291.39      380.77    121.11 o
   5   7  28      819.55      649.95    106.00 o
   6   7  28     1001.98     1185.03    130.33 o
   7   7  28     1624.25     1446.05    212.54 o
   8   7  28      237.76      218.88    144.51 o
  -7   8  28      268.53       66.72    127.42 o
  -6   8  28       75.23      199.77    309.06 o
  -5   8  28       16.63      -11.00    308.71 o
  -4   8  28      341.01      565.71    107.12 o
  -3   8  28      142.82      270.48     94.98 o
  -2   8  28        4.61      -81.72     81.72 o
  -1   8  28      369.16      157.99     90.46 o
   0   8  28     2307.41     2911.56    187.59 o
   1   8  28      344.54      339.93    129.13 o
   2   8  28      196.82      160.81    122.64 o
   3   8  28        5.96      -27.87    103.93 o
   4   8  28       32.11      123.13    196.58 o
   5   8  28      148.34      300.37    138.26 o
   6   8  28      999.08     1156.60    357.32 o
   7   8  28      546.71      617.15    115.42 o
  -6   9  28      106.53       28.39    324.67 o
  -5   9  28      191.31      335.39    136.81 o
  -4   9  28        6.71      146.21     93.18 o
  -3   9  28        9.72      139.89     95.56 o
  -2   9  28      115.80       46.19    144.95 o
  -1   9  28       24.40      102.90    155.77 o
   0   9  28      475.05      602.50    139.35 o
   1   9  28      325.05      109.56    125.49 o
   2   9  28        2.68      -78.93    113.13 o
   3   9  28     2918.34     3259.61    233.30 o
   4   9  28       49.35     -167.84    187.71 o
   5   9  28      438.29      508.48    227.09 o
  -5  10  28       23.24      -12.77    129.16 o
  -4  10  28      609.34      611.82    210.42 o
  -3  10  28       69.31       70.99    112.84 o
  -2  10  28       16.21      316.87    172.09 o
  -1  10  28      842.17      815.05    215.38 o
   0  10  28      293.66      444.13    135.88 o
   1  10  28       24.44      -33.54    143.18 o
   2  10  28      132.53      299.63    137.86 o
   3  10  28      699.80      905.89    252.64 o
   1  11  28      214.94      305.51    212.90 o
   2  11  28      367.75      756.86    205.80 o
 -10   1  29       18.75       82.90    267.72 o
  -9   1  29      416.41      209.46    205.63 o
  -8   1  29     2023.21     2301.07    252.38 o
  -7   1  29       10.94     -137.81    169.99 o
  -6   1  29     2131.29     1818.86    149.74 o
  -5   1  29     4664.33     4131.63    165.07 o
  -4   1  29     1126.89     1144.54    107.76 o
  -3   1  29     2613.52     2926.36    143.65 o
  -2   1  29     2911.27     2820.97    141.73 o
  -1   1  29     3910.19     4209.71    123.94 o
   0   1  29    11051.88    11328.89    182.05 o
   1   1  29     4001.04     4126.57    104.50 o
   2   1  29       32.37      270.79     67.25 o
   3   1  29    14087.70    13490.31    366.78 o
   4   1  29      873.44      863.16     98.58 o
   5   1  29      457.99      284.46     91.07 o
   6   1  29     2115.32     2275.18    138.68 o
   7   1  29      308.26      284.35     87.32 o
   8   1  29      318.68      284.44     83.20 o
   9   1  29        0.76      -27.15     74.19 o
  10   1  29      210.94      132.16     80.24 o
 -10   2  29       63.17     -110.18    179.02 o
  -9   2  29       19.84      -65.24    171.58 o
  -8   2  29      118.11       88.15    181.12 o
  -7   2  29        0.16      129.36    219.29 o
  -6   2  29       41.76       31.57     90.59 o
  -5   2  29      630.03     1044.69    107.09 o
  -4   2  29      190.11      -14.43     72.50 o
  -3   2  29       21.02      -50.92     50.92 o
  -2   2  29      124.71      179.42     77.42 o
  -1   2  29     2175.44     2522.43    122.65 o
   0   2  29     6529.54     6485.84    138.81 o
   1   2  29     2072.11     2342.61     84.57 o
   2   2  29       23.95       13.18     46.96 o
   3   2  29     2689.69     2492.27    111.04 o
   4   2  29     1164.93     1179.95    102.77 o
   5   2  29     8616.55     7995.90    213.60 o
   6   2  29      650.31      713.53    102.63 o
   7   2  29     1594.07     1496.49    119.01 o
   8   2  29     1102.28     1013.89    105.76 o
   9   2  29      505.93      695.92    101.10 o
  10   2  29       32.26      -73.12     73.12 o
 -10   3  29        5.80     -197.29    226.74 o
  -9   3  29      229.87      721.38    282.80 o
  -8   3  29      624.39      435.24    194.96 o
  -7   3  29       29.18       69.38     95.08 o
  -6   3  29      310.40      513.97    117.68 o
  -5   3  29     2947.84     3055.84    181.84 o
  -4   3  29     1316.52     1247.52    108.55 o
  -3   3  29     1253.78     1195.85     77.53 o
  -2   3  29     3420.31     3541.44    253.92 o
  -1   3  29     3414.77     3256.27    150.03 o
   0   3  29     2350.72     2308.27     97.77 o
   1   3  29      612.55      719.35     62.15 o
   2   3  29     3308.85     3308.17    104.36 o
   3   3  29      367.43      444.59     78.12 o
   4   3  29      139.94      221.85     91.65 o
   5   3  29      215.92      318.27     90.10 o
   6   3  29      894.14      849.05    122.44 o
   7   3  29      396.53      231.69     82.57 o
   8   3  29      173.23      262.27     90.60 o
   9   3  29     1966.53     2161.35    136.82 o
  10   3  29       81.53       81.59     93.27 o
  -9   4  29       28.01      124.90    248.03 o
  -8   4  29       15.58       99.93    101.46 o
  -7   4  29        0.07      -55.42    104.22 o
  -6   4  29       27.45      123.27    100.36 o
  -5   4  29        4.01       83.14    119.79 o
  -4   4  29      270.03      455.40     98.54 o
  -3   4  29     2363.31     2278.19    136.17 o
  -2   4  29     3338.18     3060.95    161.02 o
  -1   4  29      316.80      315.16     82.87 o
   0   4  29      794.88      966.19     86.15 o
   1   4  29      189.51      147.91     54.91 o
   2   4  29        9.70       51.30     52.41 o
   3   4  29     2239.49     2506.29    121.69 o
   4   4  29      625.36      801.37    105.08 o
   5   4  29     1060.88     1001.57    108.68 o
   6   4  29      369.48      359.69     90.38 o
   7   4  29      215.32      289.90     87.26 o
   8   4  29      719.72      611.51     96.89 o
   9   4  29       16.39       20.72     71.38 o
  -9   5  29       13.07     -121.26    207.58 o
  -8   5  29      170.41      205.25    121.33 o
  -7   5  29       92.67      219.91    130.22 o
  -6   5  29     1176.74     1275.13    178.30 o
  -5   5  29       17.32       49.27    109.37 o
  -4   5  29       35.47       21.95     82.51 o
  -3   5  29      614.81      681.78    143.24 o
  -2   5  29      555.39      710.94     97.71 o
  -1   5  29      644.33      811.73     98.74 o
   0   5  29      271.22      285.38    110.59 o
   1   5  29     5002.99     4638.75    189.20 o
   2   5  29     1399.37     1707.22    129.52 o
   3   5  29       45.13       45.86     65.32 o
   4   5  29      873.94     1145.84    111.16 o
   5   5  29      156.44      126.11     84.38 o
   6   5  29      488.09      603.50     97.69 o
   7   5  29      896.25     1088.34    110.62 o
   8   5  29       12.51       41.60     73.78 o
   9   5  29       15.27      -84.06     84.06 o
  -9   6  29       91.09      -12.77    127.74 o
  -8   6  29       23.87      -81.80    110.40 o
  -7   6  29        8.93      -64.41    153.82 o
  -6   6  29      216.73      193.10    124.86 o
  -5   6  29      157.04       15.05    114.69 o
  -4   6  29      472.11      562.72    102.17 o
  -3   6  29       18.32      -33.55    103.50 o
  -2   6  29     1891.35     1818.04    141.53 o
  -1   6  29     3430.05     3301.90    244.85 o
   0   6  29     1043.79     1079.74     90.03 o
   1   6  29       27.39       78.69     80.29 o
   2   6  29     3026.10     3235.37    153.32 o
   3   6  29     2382.12     2675.74    139.88 o
   4   6  29      218.62      257.10     88.35 o
   5   6  29      627.13      565.72     95.26 o
   6   6  29      237.80      325.90     87.68 o
   7   6  29      392.03      494.89    111.23 o
   8   6  29      135.58      262.05    104.12 o
  -8   7  29       31.67     -114.49    114.49 o
  -7   7  29       84.45      262.19    129.67 o
  -6   7  29       32.12      124.00    136.97 o
  -5   7  29       31.57      -47.89    104.99 o
  -4   7  29       48.67        7.92    189.07 o
  -3   7  29      410.31      365.14     98.76 o
  -2   7  29        0.22      -23.32     84.08 o
  -1   7  29        3.57      135.26     90.20 o
   0   7  29     1176.23     1370.86    140.79 o
   1   7  29       55.61      111.53    104.63 o
   2   7  29      106.15      290.12    105.02 o
   3   7  29       69.82      278.03     82.82 o
   4   7  29      101.41       51.57    103.45 o
   5   7  29      287.13      274.60     93.32 o
   6   7  29       58.23      142.75     95.74 o
   7   7  29      132.94      177.67    115.86 o
   8   7  29      255.21      420.65    136.01 o
  -7   8  29      195.07       85.87    305.87 o
  -6   8  29       15.68     -292.38    292.38 o
  -5   8  29       92.57      281.38    326.45 o
  -4   8  29       35.55      117.92     97.97 o
  -3   8  29      238.06      239.65     96.23 o
  -2   8  29        7.65       26.05     84.22 o
  -1   8  29      261.12      244.01     92.76 o
   0   8  29        8.83       54.95    104.67 o
   1   8  29        0.49       28.79    158.26 o
   2   8  29      415.26      424.23    137.51 o
   3   8  29     1630.68     1862.51    197.47 o
   4   8  29       20.01      -70.26    184.51 o
   5   8  29      847.41      478.32    218.58 o
   6   8  29      762.62      804.52    161.79 o
   7   8  29      366.39      177.42    185.93 o
  -6   9  29      766.93      864.38    375.77 o
  -5   9  29      175.31      237.98    141.95 o
  -4   9  29      864.54      827.29    121.36 o
  -3   9  29     1490.91     1467.96    141.87 o
  -2   9  29      473.64      466.58    127.39 o
  -1   9  29     1050.05     1244.05    227.09 o
   0   9  29        3.51       60.07    120.64 o
   1   9  29     2958.55     3148.67    226.98 o
   2   9  29      101.83       79.37    124.48 o
   3   9  29      133.93      161.00    221.06 o
   4   9  29       24.09      -79.13    193.03 o
   5   9  29      157.59       96.51    211.13 o
  -4  10  29      264.16      187.29    106.42 o
  -3  10  29      404.68      462.35    177.77 o
  -2  10  29      297.66      393.87    179.90 o
  -1  10  29       34.63       64.93    170.32 o
   0  10  29        3.76       92.97    170.68 o
   1  10  29       95.09       73.65    123.56 o
   2  10  29        7.72      196.59    126.71 o
   3  10  29      237.90       49.32    212.19 o
  -9   0  30      559.15      578.73    301.61 o
  -8   0  30      140.03      493.57    279.25 o
  -7   0  30        9.63      -83.39    265.06 o
  -6   0  30      417.57      499.61    290.61 o
  -5   0  30     1368.63     1181.32    147.66 o
  -4   0  30      456.52      661.79    390.85 o
  -3   0  30     5097.61     4235.89    237.30 o
  -2   0  30     7289.12     7493.54    307.31 o
  -1   0  30       19.81      173.34    108.76 o
   0   0  30      203.49       31.96     67.51 o
   1   0  30      155.05      170.38     67.06 o
   2   0  30     6521.36     6393.29    175.91 o
   3   0  30     2036.91     1797.66    190.08 o
   4   0  30     4627.78     3599.31    248.77 o
   5   0  30     3343.31     2869.72    224.52 o
   6   0  30     3344.04     3111.83    224.99 o
   7   0  30       52.58      -36.87    105.67 o
   8   0  30     2696.97     2434.37    203.43 o
   9   0  30     1716.39     2281.31    402.74 o
  10   0  30       26.25      -61.85    179.72 o
 -10   1  30        7.91      -71.78    177.10 o
  -9   1  30       14.24     -144.42    176.19 o
  -8   1  30        1.23       53.12    178.27 o
  -7   1  30       89.21      -92.28    208.82 o
  -6   1  30      509.73      567.74    112.04 o
  -5   1  30        4.40      114.46     95.25 o
  -4   1  30       43.56       49.84     75.49 o
  -3   1  30       75.73      242.48     96.95 o
  -2   1  30      514.93      564.60    123.72 o
  -1   1  30     5536.60     5474.94    171.05 o
   0   1  30     1678.29     2170.04     81.37 o
   1   1  30     7768.08     8388.42    148.72 o
   2   1  30     1471.70     1546.23     73.66 o
   3   1  30     4453.03     4730.68    182.81 o
   4   1  30     1608.50     1483.56    114.46 o
   5   1  30      721.42      595.15    102.11 o
   6   1  30     6532.80     6551.36    231.19 o
   7   1  30        6.91       51.43     84.20 o
   8   1  30     1488.21     1439.32    134.29 o
   9   1  30      165.46      171.54    138.70 o
  10   1  30      613.75      626.74    102.63 o
 -10   2  30        4.00     -169.92    169.92 o
  -9   2  30     1543.97     1583.82    248.74 o
  -8   2  30       68.14       28.64    249.09 o
  -7   2  30      248.10      137.38    187.55 o
  -6   2  30     4129.82     4352.19    209.47 o
  -5   2  30      129.98      462.06     86.89 o
  -4   2  30     3143.95     3046.10    149.48 o
  -3   2  30     3512.44     3679.99    160.37 o
  -2   2  30        4.56      -65.54     65.54 o
  -1   2  30        5.05      133.65     70.10 o
   0   2  30     2847.36     3401.08    136.07 o
   1   2  30       56.76       25.43     43.33 o
   2   2  30      653.28      551.24     57.82 o
   3   2  30      261.47      361.03     69.02 o
   4   2  30     8371.54     8075.80    219.72 o
   5   2  30      125.89      217.64     91.34 o
   6   2  30     2791.73     2574.56    150.34 o
   7   2  30     1429.74     1674.10    128.79 o
   8   2  30      372.21      331.85     91.00 o
   9   2  30     1464.27     1366.90    121.77 o
  10   2  30      475.55      562.57    113.50 o
  -9   3  30      352.01      761.47    293.45 o
  -8   3  30       93.82      -51.92    180.14 o
  -7   3  30      735.92      732.43    118.99 o
  -6   3  30      667.85      509.76    119.76 o
  -5   3  30      933.53     1000.66    102.72 o
  -4   3  30        5.40      120.47     75.05 o
  -3   3  30       36.97      131.23    103.51 o
  -2   3  30     2330.55     2471.89    138.15 o
  -1   3  30       80.88      167.55     74.49 o
   0   3  30     1673.58     1913.73    106.36 o
   1   3  30      928.19      998.13     87.31 o
   2   3  30      213.62      144.32     59.09 o
   3   3  30     2792.13     2842.37    127.10 o
   4   3  30     1629.42     1981.43    136.28 o
   5   3  30       75.39      131.12     86.89 o
   6   3  30       17.43      -19.50     77.91 o
   7   3  30        0.12       30.92     75.93 o
   8   3  30      587.89      750.46    106.59 o
   9   3  30      300.63      494.44     95.55 o
  10   3  30      107.53      130.35    112.80 o
  -9   4  30      547.12      357.67    283.87 o
  -8   4  30       24.24       72.93    111.76 o
  -7   4  30      105.90       -1.07    104.91 o
  -6   4  30      644.52      590.64    123.88 o
  -5   4  30       47.79      -31.40    110.36 o
  -4   4  30      113.46      282.13     84.07 o
  -3   4  30       47.71      106.79    112.47 o
  -2   4  30     1010.43     1276.05    113.70 o
  -1   4  30      947.05     1077.99    106.71 o
   0   4  30        7.12       32.19     62.50 o
   1   4  30     2526.23     2923.86    119.86 o
   2   4  30        0.04       51.99     57.30 o
   3   4  30     2285.26     2425.68    119.63 o
   4   4  30      924.32      948.56    112.12 o
   5   4  30        6.99      -12.57     79.29 o
   6   4  30       24.75      -47.22     68.76 o
   7   4  30       79.38      170.48     84.82 o
   8   4  30       81.14       26.12     79.83 o
   9   4  30       89.45      -46.97     80.70 o
  -9   5  30      174.63      150.02    114.63 o
  -8   5  30        1.57     -115.51    205.98 o
  -7   5  30      987.87      936.46    158.99 o
  -6   5  30      499.18      301.62    131.77 o
  -5   5  30      827.77      665.23    174.58 o
  -4   5  30     4014.61     4258.68    194.65 o
  -3   5  30     2744.12     2796.70    188.12 o
  -2   5  30     4951.58     4847.17    288.39 o
  -1   5  30     2042.89     2042.81    132.23 o
   0   5  30    12534.18    13056.93    459.20 o
   1   5  30     7948.83     7871.77    323.07 o
   2   5  30     7677.11     7565.05    224.71 o
   3   5  30     4672.99     4669.71    154.28 o
   4   5  30     7344.77     6873.61    250.45 o
   5   5  30     4614.72     4199.57    176.92 o
   6   5  30      268.11      259.24     89.13 o
   7   5  30     2858.46     2594.21    147.91 o
   8   5  30       60.75       -7.89     73.62 o
   9   5  30      274.23      249.12    141.29 o
  -8   6  30       22.10       23.06    112.57 o
  -7   6  30       14.00     -108.39    108.39 o
  -6   6  30      197.37       65.28    133.77 o
  -5   6  30      101.88     -114.97    114.97 o
  -4   6  30       41.02      -71.60     82.03 o
  -3   6  30     1457.31     1574.11    257.44 o
  -2   6  30       36.67       87.78     86.85 o
  -1   6  30     1895.98     2052.78    212.93 o
   0   6  30     1009.57      963.35     88.61 o
   1   6  30      151.85      117.80     82.99 o
   2   6  30     3058.13     3354.58    156.19 o
   3   6  30        0.85      117.26     78.02 o
   4   6  30      686.70      644.28    101.11 o
   5   6  30      431.39      315.14    101.15 o
   6   6  30      257.85      317.68     87.05 o
   7   6  30       59.13       43.13     98.07 o
   8   6  30       67.03      134.73     95.01 o
  -7   7  30      246.88      175.29    130.53 o
  -6   7  30       63.27     -171.02    180.26 o
  -5   7  30        0.48      -83.05    101.69 o
  -4   7  30      520.62      624.75    107.95 o
  -3   7  30      196.31      248.51    100.33 o
  -2   7  30      248.57      192.97     93.98 o
  -1   7  30      841.27      947.08    117.82 o
   0   7  30       41.94      -57.58     95.41 o
   1   7  30     1835.65     2026.06    160.01 o
   2   7  30     1120.92     1482.13    144.29 o
   3   7  30      516.99      723.80    126.89 o
   4   7  30     1713.40     1878.44    348.98 o
   5   7  30        7.45      -33.92     88.39 o
   6   7  30      436.01      340.86    119.98 o
   7   7  30      303.86      113.12    100.20 o
  -7   8  30       96.87     -276.42    318.29 o
  -6   8  30        5.73      212.55    354.48 o
  -5   8  30     1143.76     1304.37    394.93 o
  -4   8  30      242.89      434.39    107.74 o
  -3   8  30      366.71      267.71    101.23 o
  -2   8  30       87.85       83.99     90.01 o
  -1   8  30     2255.44     2440.73    615.46 o
   0   8  30      415.48      613.42    175.36 o
   1   8  30       14.79       -5.82    116.19 o
   2   8  30      652.70      847.15    177.24 o
   3   8  30       19.05      -19.87    101.46 o
   4   8  30      550.44      737.70    221.77 o
   5   8  30     1835.42     1843.01    278.54 o
   6   8  30       20.36      125.77    139.15 o
  -5   9  30      285.33      391.49    109.80 o
  -4   9  30      115.15      137.88     94.47 o
  -3   9  30        0.13       82.59    117.70 o
  -2   9  30      235.98      176.71    162.51 o
  -1   9  30      331.40      272.51    177.77 o
   0   9  30      441.93      493.22    196.22 o
   1   9  30       58.44      325.76    132.60 o
   2   9  30      581.80      791.98    155.59 o
   3   9  30       66.81      -66.35    194.09 o
   4   9  30      132.69       56.42    201.90 o
  -2  10  30       15.00       88.71    168.19 o
  -1  10  30        5.71      176.35    177.06 o
   0  10  30       11.35      131.64    170.68 o
   1  10  30       38.48      223.59    161.98 o
   2  10  30      156.69      334.59    139.47 o
 -10   1  31      155.60     -184.87    184.87 o
  -9   1  31        0.01     -181.14    181.14 o
  -8   1  31      671.61      357.89    213.71 o
  -7   1  31      192.51      174.25    203.48 o
  -6   1  31      721.72      807.73    127.01 o
  -5   1  31     1252.62     1179.11    106.44 o
  -4   1  31      244.13      421.88     86.42 o
  -3   1  31     5489.11     5189.02    206.01 o
  -2   1  31     1298.36     1272.62    105.94 o
  -1   1  31       21.94      127.90     65.94 o
   0   1  31     8045.94     8134.16    166.79 o
   1   1  31     5246.62     6094.30    124.96 o
   2   1  31        1.82      -50.64     50.64 o
   3   1  31     1113.07     1239.66     88.96 o
   4   1  31     4134.87     3508.02    153.29 o
   5   1  31      851.17      921.19    117.42 o
   6   1  31     1476.55     1579.70    132.82 o
   7   1  31       72.49      115.17     83.30 o
   8   1  31     1443.55     1140.32    118.32 o
   9   1  31      384.19      335.53     91.49 o
  10   1  31       51.23      -20.63    119.18 o
 -10   2  31       62.15     -234.90    284.58 o
  -9   2  31       59.79      118.58    200.98 o
  -8   2  31      654.15      451.22    215.20 o
  -7   2  31      529.52     1113.82    133.94 o
  -6   2  31       60.91      268.12     99.63 o
  -5   2  31     2805.13     2690.89    144.38 o
  -4   2  31     1100.58     1315.81    113.72 o
  -3   2  31      370.81      601.73     91.10 o
  -2   2  31      228.33      304.04     81.21 o
  -1   2  31      146.91      362.07    122.25 o
   0   2  31     3742.83     4047.84    134.72 o
   1   2  31      666.86      629.39     66.24 o
   2   2  31      137.18      142.65     54.59 o
   3   2  31       28.44      -63.48     63.48 o
   4   2  31     1631.18     1686.03    194.62 o
   5   2  31     1464.00     1372.18    126.15 o
   6   2  31      129.63      331.38    119.59 o
   7   2  31      151.34      114.32     85.84 o
   8   2  31      149.52       96.08     83.89 o
   9   2  31        3.30       37.41     78.72 o
  -9   3  31       11.56      -13.84    263.29 o
  -8   3  31      195.47      208.76    204.32 o
  -7   3  31      387.44      442.06    112.80 o
  -6   3  31       59.22      279.97    142.43 o
  -5   3  31      243.22      311.80     83.67 o
  -4   3  31      189.37       55.06     76.37 o
  -3   3  31      401.38      448.78    106.04 o
  -2   3  31      413.69      584.46     93.42 o
  -1   3  31     2794.41     2613.31    138.90 o
   0   3  31     4856.36     5083.41    153.49 o
   1   3  31     2543.60     2647.03    108.04 o
   2   3  31       77.79      -47.74     68.54 o
   3   3  31     3558.98     3858.34    143.34 o
   4   3  31     1136.88      950.13    114.83 o
   5   3  31     2377.25     2223.98    144.10 o
   6   3  31      447.89      519.91    101.01 o
   7   3  31     1859.47     1738.63    135.31 o
   8   3  31       25.85       16.02     86.92 o
   9   3  31     1456.82     1514.80    129.53 o
  -9   4  31       26.73     -152.93    266.48 o
  -8   4  31      361.31      455.46    130.49 o
  -7   4  31      150.25      -23.39    103.47 o
  -6   4  31      461.68      453.53    133.69 o
  -5   4  31      267.99      235.53     84.47 o
  -4   4  31     1793.85     1736.14    125.58 o
  -3   4  31       18.14      198.98     83.59 o
  -2   4  31     1546.28     1674.96    123.30 o
  -1   4  31      586.69      542.87    104.38 o
   0   4  31      779.11      929.25     87.73 o
   1   4  31     4205.63     4173.40    140.29 o
   2   4  31     1196.66     1232.66    108.29 o
   3   4  31     8119.51     7767.64    261.47 o
   4   4  31       23.82      -62.81     85.45 o
   5   4  31      421.14      397.37     97.42 o
   6   4  31      114.58       56.84     81.75 o
   7   4  31      154.24       87.91     86.88 o
   8   4  31      432.12      466.01    100.14 o
   9   4  31      171.42      225.93    105.21 o
  -9   5  31       10.63      174.22    124.55 o
  -8   5  31      279.63      386.81    143.00 o
  -7   5  31      355.68      419.65    138.42 o
  -6   5  31      708.99      502.11    165.18 o
  -5   5  31      635.78      634.80    211.30 o
  -4   5  31      438.63      575.98    105.05 o
  -3   5  31      814.45      723.62    142.45 o
  -2   5  31      198.44      170.78     86.88 o
  -1   5  31      586.63      496.56    102.85 o
   0   5  31      184.39      321.57     96.38 o
   1   5  31       30.13      224.34     86.58 o
   2   5  31      296.11      539.73     99.10 o
   3   5  31      533.00      620.03     82.70 o
   4   5  31      211.94      328.62     96.43 o
   5   5  31     2544.39     2663.30    151.76 o
   6   5  31     1066.74     1093.81    116.13 o
   7   5  31     1604.67     1755.54    147.81 o
   8   5  31      123.33       72.89    144.28 o
  -8   6  31      211.46      333.16    136.57 o
  -7   6  31      152.33      236.62    126.02 o
  -6   6  31      205.75      -85.30    142.47 o
  -5   6  31     1006.56      923.17    164.81 o
  -4   6  31       56.01      -79.42     79.42 o
  -3   6  31      292.33      244.79     96.26 o
  -2   6  31     1301.94     1388.54    134.18 o
  -1   6  31      301.63      337.45    151.62 o
   0   6  31       26.28      104.30     77.42 o
   1   6  31     1758.52     1954.15    132.62 o
   2   6  31     2194.07     2658.89    154.45 o
   3   6  31      178.55      178.84     78.68 o
   4   6  31     1434.71     1339.45    121.70 o
   5   6  31      965.18     1073.47    115.35 o
   6   6  31     1561.60     1538.80    125.61 o
   7   6  31      150.14      106.00     97.98 o
   8   6  31       27.83       -5.82    107.64 o
  -7   7  31       59.80     -210.91    223.37 o
  -6   7  31       19.42     -103.33    112.67 o
  -5   7  31       36.58      -71.95    118.23 o
  -4   7  31      457.76      481.73    123.66 o
  -3   7  31      280.56      380.86    152.61 o
  -2   7  31      125.36       94.22     93.23 o
  -1   7  31      522.34      542.13    130.65 o
   0   7  31      252.15      345.89    123.18 o
   1   7  31      215.12      401.03    114.51 o
   2   7  31       68.17      216.77    104.03 o
   3   7  31      104.63      256.29    125.68 o
   4   7  31       55.52       40.13    109.56 o
   5   7  31       13.29      -96.41     96.41 o
   6   7  31      184.16      261.58    103.68 o
   7   7  31       10.68       68.21     96.90 o
  -6   8  31      278.92       34.42    342.41 o
  -5   8  31      569.93      760.89    161.40 o
  -4   8  31       89.87      146.48    105.98 o
  -3   8  31      398.10      353.02    138.57 o
  -2   8  31      620.78      636.97    114.70 o
  -1   8  31      190.56      462.46    153.09 o
   0   8  31       38.33      153.43    254.06 o
   1   8  31        1.05       54.44    114.66 o
   2   8  31       63.06      180.10    130.76 o
   3   8  31      537.75      527.28    128.47 o
   4   8  31       81.13      256.19    197.64 o
   5   8  31      357.41      690.86    224.61 o
  -5   9  31      320.71      394.84    151.51 o
  -4   9  31       64.58      109.77    104.16 o
  -3   9  31       53.09      -27.72     97.36 o
  -2   9  31       42.66      216.09    168.55 o
  -1   9  31     2127.74     2119.07    279.96 o
   0   9  31       21.54     -103.61    154.00 o
   1   9  31        2.94      203.08    124.58 o
   2   9  31      962.10     1150.97    162.89 o
   3   9  31      209.49       97.93    198.71 o
   4   9  31       13.05      -87.64    187.71 o
   0  10  31      962.60      706.83    228.16 o
   1  10  31     1003.92     1310.99    178.13 o
   2  10  31       78.22      300.69    130.31 o
 -10   0  32        0.73     -256.54    256.54 o
  -9   0  32     2048.26     3143.47    443.90 o
  -8   0  32        0.20     -187.00    277.84 o
  -7   0  32      274.15     -118.51    282.80 o
  -6   0  32     3672.64     3704.34    349.87 o
  -5   0  32      729.06      701.71    137.66 o
  -4   0  32     1590.21     1595.27    168.74 o
  -3   0  32     5306.26     4110.53    231.62 o
  -2   0  32     4202.35     3701.96    267.72 o
  -1   0  32     3423.59     3596.61    186.51 o
   0   0  32     8325.96     8475.03    240.35 o
   1   0  32        1.33       -3.46     58.73 o
   2   0  32    32694.63    32957.79    672.64 o
   3   0  32      648.49      724.91    186.29 o
   4   0  32        2.06       13.94    134.42 o
   5   0  32     4584.63     3812.86    438.75 o
   6   0  32     1074.55     1061.10    174.73 o
   7   0  32      653.74      802.75    248.03 o
   8   0  32      224.42      383.19    152.40 o
   9   0  32      208.74      106.72    120.22 o
  -9   1  32        0.02      -37.78    197.62 o
  -8   1  32       41.72      129.74    212.74 o
  -7   1  32        3.42     -160.90    196.35 o
  -6   1  32      261.55      269.39    101.95 o
  -5   1  32       94.04      174.92     77.65 o
  -4   1  32      283.20      234.68     80.24 o
  -3   1  32        0.83       51.08     70.33 o
  -2   1  32     2766.29     2441.61    146.33 o
  -1   1  32        1.00      -64.47     64.47 o
   0   1  32     2487.40     2863.73    110.90 o
   1   1  32     3171.04     3508.37    102.64 o
   2   1  32     1811.67     1825.33     90.42 o
   3   1  32     4230.20     3855.68    200.80 o
   4   1  32        8.60        9.82     95.55 o
   5   1  32     7420.41     6764.86    234.67 o
   6   1  32       22.42       29.30     89.34 o
   7   1  32      383.23      174.80     93.77 o
   8   1  32       14.68       76.74     84.79 o
   9   1  32      233.16      131.24     88.82 o
  -9   2  32     1150.82      982.48    247.67 o
  -8   2  32        3.95      -38.20    203.82 o
  -7   2  32        0.69      -82.58     91.24 o
  -6   2  32     2882.75     2922.52    191.59 o
  -5   2  32      604.39      648.29     99.36 o
  -4   2  32     1113.67     1130.66    111.35 o
  -3   2  32      864.65     1126.03    109.38 o
  -2   2  32     1730.88     1809.47    121.45 o
  -1   2  32     1464.45     1351.54    110.22 o
   0   2  32        1.43      214.71     74.04 o
   1   2  32       57.37      -46.34     50.47 o
   2   2  32       62.44        6.39     52.69 o
   3   2  32     1562.34     1660.72    105.21 o
   4   2  32      451.68      588.34    108.31 o
   5   2  32     2654.88     2460.22    156.85 o
   6   2  32     1267.99     1397.45    129.67 o
   7   2  32       34.05       50.45     85.31 o
   8   2  32     2706.21     2721.51    178.18 o
   9   2  32       68.30       28.94     85.07 o
  -9   3  32        0.03       76.29    278.90 o
  -8   3  32       97.99      -21.38    208.44 o
  -7   3  32        3.86        2.11     97.55 o
  -6   3  32      181.47      276.35    109.22 o
  -5   3  32       17.83       68.81     77.69 o
  -4   3  32      425.61      500.56     96.58 o
  -3   3  32      255.16      353.98    100.24 o
  -2   3  32       63.12      124.49     78.41 o
  -1   3  32      526.28      469.54     92.80 o
   0   3  32     1209.17     1419.22     93.51 o
   1   3  32       16.80       85.15     60.93 o
   2   3  32      978.80     1040.75     90.96 o
   3   3  32     3627.08     3694.55    150.42 o
   4   3  32      818.63      551.74    138.90 o
   5   3  32      379.29      337.11     97.84 o
   6   3  32      322.29      304.10     97.53 o
   7   3  32     2451.70     2277.16    187.09 o
   8   3  32      161.37      191.31     93.37 o
   9   3  32      118.80       91.02    107.67 o
  -8   4  32       68.14       34.83    107.48 o
  -7   4  32      258.88      218.82    118.40 o
  -6   4  32     2269.67     2663.68    215.57 o
  -5   4  32       16.29      108.62     95.67 o
  -4   4  32     2220.89     2366.39    144.68 o
  -3   4  32     5085.08     5400.04    265.40 o
  -2   4  32       41.57       55.73     79.18 o
  -1   4  32     4004.76     4345.96    187.76 o
   0   4  32     5786.64     5849.47    225.57 o
   1   4  32      659.22      873.93     83.31 o
   2   4  32       85.02       70.94     98.96 o
   3   4  32       85.26      159.50     72.12 o
[truncated: 54,982 more chars]
